# Supplementary material for: Nearby transposable elements impact plant stress gene regulatory networks: a meta-analysis in A. thaliana and S. lycopersicum
Source: BMC Genomics. 2022 Jan 4;23:18. doi: 10.1186/s12864-021-08215-8 (PMC8725346; doi:10.1186/s12864-021-08215-8)
Supplement: Supplementary file 2 — Additional file 2. [file 12864_2021_8215_MOESM2_ESM.xlsx]

## Sheet: Atha
Species	Stress	TE-gene location	Differential expression	TEF	Adjusted p-value	Significance	Enrichment score	Number of genes near TEF	Observed number of differentially expressed genes near TEF	Observed frequency of differentially expressed genes near TEF (%)	Expected number	Expected frequency (%)	Genes near TEF and differentially expressed
Atha	proteasome_inh_A	intron	downregulated	SINE	3.82363e-06	***	4.5	32	9	0.281	2	0.062	AT5G27350,AT2G25160,AT4G04750,AT1G34580,AT3G47770,AT1G45015,AT3G27400,AT2G23000,AT5G38020
Atha	photorespiratory_mutant_B	upstream	downregulated	Mariner	0.00407934	**	3.5	42	7	0.167	2	0.048	AT4G01080,AT4G25480,AT1G48480,AT1G31710,AT3G43800,AT3G55290,AT3G24050
Atha	proteasome_mutant_B	intron	downregulated	SINE	0.0422415	*	3	33	6	0.182	2	0.061	AT4G04750,AT2G07680,AT2G25160,AT5G49645,AT5G38020,AT1G34580
Atha	proteasome_mutant_B	intron	upregulated	Gypsy	0.0400003	*	3	28	6	0.214	2	0.071	AT5G28450,AT4G22410,AT4G32208,AT1G34315,AT5G39770,AT5G17165
Atha	paraquat_A	intron	downregulated	Pogo	0.0203502	*	3	10	6	0.6	2	0.2	AT1G33930,AT1G76720,AT3G28080,AT5G27300,AT4G10310,AT3G45780
Atha	proteasome_mutant_B	downstream	upregulated	Gypsy	0.0479241	*	2.7	110	8	0.073	3	0.027	AT1G43640,AT1G71370,AT4G32208,AT1G47560,AT5G35690,AT1G34315,AT2G20340,AT1G35880
Atha	heat_B	intron	upregulated	Gypsy	0.026367	*	2.7	24	8	0.333	3	0.125	AT5G43300,AT1G07902,AT4G13575,AT5G05560,AT4G39235,AT5G61330,AT5G27890,AT5G15537
Atha	salt_heat_A	intron	upregulated	Gypsy	0.013195	*	2.5	24	10	0.417	4	0.167	AT4G39235,AT2G47960,AT5G15537,AT5G61330,AT5G27890,AT4G13575,AT1G07902,AT5G05560,AT5G42820,AT5G43300
Atha	salt_heat_A	upstream	upregulated	Copia	0.0015663	**	1.6	222	61	0.275	39	0.176	AT3G44610,AT2G15050,AT2G07658,AT4G21170,AT2G07692,AT2G02820,AT5G35320,AT5G49990,AT2G07695,AT2G37050,AT5G66052,AT2G25970,AT1G58150,AT2G33500,AT5G56600,AT3G50750,AT5G27710,AT4G00660,AT3G25717,AT4G18270,AT2G31060,AT3G44620,AT5G42400,AT1G62540,AT4G12990,AT1G19394,AT3G11410,AT2G07637,AT3G56190,AT5G23480,AT4G29790,AT4G00430,AT1G35730,AT1G21940,AT1G19396,AT1G36730,AT1G10240,AT4G12290,AT5G56750,AT5G27430…
Atha	heat_B	upstream	upregulated	Copia	0.0371241	*	1.4	224	55	0.246	38	0.17	AT5G35320,AT2G07658,AT4G00660,AT4G08940,AT2G02820,AT4G23680,AT1G17680,AT1G69360,AT4G30530,AT3G44620,AT2G30070,AT1G62950,AT4G21170,AT1G58150,AT1G19396,AT2G31280,AT2G07692,AT3G44610,AT2G21320,AT2G37050,AT5G42400,AT1G10240,AT5G23480,AT2G24650,AT4G34060,AT2G04080,AT2G21340,AT1G35730,AT2G25970,AT1G21940,AT1G65840,AT5G66052,AT1G63800,AT1G62540,AT5G49990,AT2G07695,AT2G04740,AT1G36730,AT2G07659,AT4G12290…
Atha	proteasome_inh_A	downstream	downregulated	ATDNA12T3_2	0.000593258	***	5	22	5	0.227	1	0.045	AT2G22980,AT5G36910,AT1G64860,AT3G42800,AT5G47990
Atha	photorespiratory_mutant_C	intron	upregulated	Mariner	0.0214862	*	4	11	4	0.364	1	0.091	AT5G24160,AT4G24000,AT2G06025,AT5G33290
Atha	salt_B	downstream	upregulated	LINE	0.018439	*	4	201	4	0.02	1	0.005	AT2G01420,AT4G09020,AT5G43400,AT1G58360

## Sheet: Slyc
Species	Stress	TE-gene location	Differential expression	TEF	Adjusted p-value	Significance	Enrichment score	Number of genes near TEF	Observed number of differentially expressed genes near TEF	Observed frequency of differentially expressed genes near TEF (%)	Expected number	Expected frequency (%)	Genes near TEF and differentially expressed
Slyc	infection_necrotrophic_C	upstream	downregulated	EPRV	0.00394584	**	3.5	108	7	0.065	2	0.019	Solyc09g097870,Solyc08g006990,Solyc09g091430,Solyc11g062350,Solyc01g100930,Solyc06g084020,Solyc11g006010
Slyc	infection_viral_A	intron	upregulated	EPRV	0.0029284	**	3	227	9	0.04	3	0.013	Solyc10g005400,Solyc05g054190,Solyc11g062190,Solyc09g008380,Solyc02g077330,Solyc03g059190,Solyc05g056170,Solyc03g121590,Solyc09g091550
Slyc	infection_necrotrophic_A	downstream	upregulated	Retrotransposon	0.0352662	*	2.7	41	8	0.195	3	0.073	Solyc07g042230,Solyc01g058060,Solyc08g079850,Solyc03g119320,Solyc09g065890,Solyc07g018130,Solyc05g050565,Solyc09g082470
Slyc	infection_necrotrophic_C	intron	downregulated	hAT	0.00370029	**	2.3	535	16	0.03	7	0.013	Solyc12g006510,Solyc11g012410,Solyc06g049040,Solyc08g005980,Solyc01g105710,Solyc12g099200,Solyc04g008210,Solyc07g014640,Solyc04g081870,Solyc04g079050,Solyc11g042880,Solyc07g056320,Solyc11g007900,Solyc03g043950,Solyc05g043330,Solyc01g058030
Slyc	stress_tolerance_A	intron	downregulated	Helitron	0.00247619	**	2.3	84	16	0.19	7	0.083	Solyc12g070080,Solyc10g062085,Solyc03g112010,Solyc06g008663,Solyc03g123910,Solyc07g032740,Solyc08g006510,Solyc10g018020,Solyc06g084060,Solyc01g005110,Solyc08g005960,Solyc10g050450,Solyc11g009100,Solyc07g007730,Solyc09g064440,Solyc12g009890
Slyc	infection_viral_A	intron	upregulated	hAT	0.0175429	*	2	556	16	0.029	8	0.014	Solyc07g056320,Solyc03g115220,Solyc09g009700,Solyc10g005400,Solyc02g078720,Solyc01g110590,Solyc06g007170,Solyc12g014500,Solyc09g075900,Solyc04g050490,Solyc05g043330,Solyc04g063350,Solyc03g097030,Solyc01g111330,Solyc06g083490,Solyc07g054940
Slyc	hormone_B	upstream	upregulated	Copia	0.0429731	*	1.9	1518	19	0.013	10	0.007	Solyc03g083440,Solyc03g083910,Solyc12g006840,Solyc06g009280,Solyc04g009435,Solyc04g054950,Solyc05g046290,Solyc03g098760,Solyc09g091670,Solyc08g080670,Solyc06g071990,Solyc11g066140,Solyc02g065190,Solyc02g036480,Solyc06g035960,Solyc08g007090,Solyc01g006050,Solyc03g083920,Solyc10g084120
Slyc	light_A	downstream	upregulated	Retrotransposon	0.0243894	*	1.6	42	24	0.571	15	0.357	Solyc02g092515,Solyc02g085000,Solyc02g088940,Solyc01g016805,Solyc02g092513,Solyc09g082470,Solyc02g088950,Solyc02g086400,Solyc03g007130,Solyc10g049270,Solyc01g096840,Solyc01g058060,Solyc06g054240,Solyc07g008670,Solyc02g088427,Solyc05g015047,Solyc02g070260,Solyc02g088983,Solyc03g110940,Solyc05g016030,Solyc02g088980,Solyc01g087336,Solyc01g110688,Solyc01g110686
Slyc	light_C	intron	upregulated	Retrotransposon	0.000642842	***	1.5	113	62	0.549	42	0.372	Solyc06g075160,Solyc05g017893,Solyc10g076550,Solyc02g085670,Solyc02g092517,Solyc04g051570,Solyc08g063050,Solyc03g082685,Solyc08g076685,Solyc11g069530,Solyc09g098590,Solyc02g092515,Solyc11g072730,Solyc11g017190,Solyc11g042430,Solyc07g066300,Solyc02g093320,Solyc05g014720,Solyc01g110686,Solyc02g094520,Solyc07g008050,Solyc12g099320,Solyc02g082440,Solyc08g006840,Solyc11g064880,Solyc01g079840,Solyc09g0…
Slyc	light_A	intron	upregulated	Retrotransposon	0.0021213	**	1.4	116	66	0.569	47	0.405	Solyc11g020180,Solyc06g054327,Solyc01g079840,Solyc01g007960,Solyc00g007110,Solyc01g110684,Solyc02g086400,Solyc03g046450,Solyc02g092515,Solyc07g065020,Solyc02g092520,Solyc02g092517,Solyc07g008050,Solyc09g057920,Solyc02g082613,Solyc02g088427,Solyc05g017893,Solyc02g082615,Solyc05g014720,Solyc02g093320,Solyc03g097020,Solyc07g022790,Solyc09g098590,Solyc11g064880,Solyc11g072730,Solyc01g111275,Solyc02g0…
Slyc	light_B	intron	upregulated	Retrotransposon	0.00379137	**	1.4	115	63	0.548	45	0.391	Solyc02g088940,Solyc10g039360,Solyc08g066010,Solyc07g066300,Solyc03g051590,Solyc02g032300,Solyc09g098590,Solyc02g082440,Solyc07g022790,Solyc08g063050,Solyc01g007960,Solyc02g094620,Solyc04g051570,Solyc11g045160,Solyc09g005130,Solyc08g006840,Solyc03g082685,Solyc12g036595,Solyc11g017190,Solyc05g014720,Solyc12g021230,Solyc06g054327,Solyc07g008050,Solyc11g020180,Solyc02g085740,Solyc03g097020,Solyc05g0…
Slyc	stress_tolerance_A	intron	downregulated	MuDR	0.0210508	*	1.4	449	57	0.127	40	0.089	Solyc11g010990,Solyc08g066820,Solyc10g074700,Solyc09g092130,Solyc01g068500,Solyc03g096680,Solyc03g034430,Solyc09g090190,Solyc06g034030,Solyc05g054480,Solyc08g007200,Solyc09g007820,Solyc07g019497,Solyc01g080990,Solyc12g098450,Solyc12g042500,Solyc06g074850,Solyc12g088010,Solyc06g050570,Solyc12g042920,Solyc02g067450,Solyc10g076750,Solyc07g008410,Solyc08g079430,Solyc11g011300,Solyc12g008630,Solyc04g0…
Slyc	light_C	intron	upregulated	Harbinger	0.0142499	*	1.3	219	102	0.466	81	0.37	Solyc03g051900,Solyc07g049210,Solyc12g006510,Solyc02g069080,Solyc05g017893,Solyc01g079520,Solyc11g008720,Solyc05g023750,Solyc12g036143,Solyc03g080010,Solyc08g042030,Solyc09g025245,Solyc11g062320,Solyc12g076350,Solyc07g044780,Solyc04g051570,Solyc08g006280,Solyc02g067990,Solyc08g008380,Solyc05g015650,Solyc01g102700,Solyc01g098030,Solyc09g018370,Solyc10g045175,Solyc11g069610,Solyc09g025240,Solyc01g1…
Slyc	stress_tolerance_A	intron	upregulated	TIR_MITEov10	0.0279177	*	1.3	1153	92	0.08	69	0.06	Solyc05g013620,Solyc01g074040,Solyc09g011570,Solyc01g006565,Solyc05g005070,Solyc08g060970,Solyc01g080570,Solyc07g006560,Solyc04g074340,Solyc10g012370,Solyc03g098280,Solyc01g091260,Solyc12g100250,Solyc09g091670,Solyc04g048900,Solyc05g009980,Solyc06g051190,Solyc06g051750,Solyc01g009310,Solyc12g011040,Solyc10g079990,Solyc02g088230,Solyc07g065080,Solyc08g036660,Solyc12g056650,Solyc01g105880,Solyc03g1…
Slyc	light_D	intron	upregulated	Retrotransposon	0.0150967	*	1.3	115	62	0.539	46	0.4	Solyc02g093320,Solyc03g051590,Solyc06g054327,Solyc05g017893,Solyc08g006840,Solyc11g069530,Solyc12g021230,Solyc02g093410,Solyc03g046450,Solyc11g020180,Solyc06g073110,Solyc00g007110,Solyc01g007960,Solyc02g082613,Solyc08g063050,Solyc02g088987,Solyc12g036595,Solyc02g032300,Solyc11g017190,Solyc11g013293,Solyc11g045160,Solyc10g005080,Solyc02g082440,Solyc09g098590,Solyc01g079840,Solyc04g055120,Solyc11g0…
Slyc	light_A	downstream	upregulated	LINE	4.26942e-05	***	1.2	632	281	0.445	225	0.356	Solyc03g062915,Solyc03g083120,Solyc10g084440,Solyc05g051050,Solyc03g025820,Solyc05g054670,Solyc07g042970,Solyc02g090650,Solyc09g065015,Solyc08g068040,Solyc07g063050,Solyc09g098260,Solyc03g032070,Solyc01g112245,Solyc12g019095,Solyc10g005910,Solyc10g011760,Solyc08g048080,Solyc04g080730,Solyc05g052210,Solyc11g017310,Solyc04g028580,Solyc01g105780,Solyc05g012800,Solyc02g014770,Solyc03g114180,Solyc06g0…
Slyc	light_D	downstream	upregulated	LINE	0.000247337	***	1.2	618	273	0.442	222	0.359	Solyc11g044510,Solyc07g042130,Solyc07g045480,Solyc08g081290,Solyc01g105780,Solyc05g055340,Solyc03g116920,Solyc04g051490,Solyc01g014470,Solyc09g009920,Solyc05g021105,Solyc06g069310,Solyc02g071165,Solyc03g111420,Solyc12g049443,Solyc09g074110,Solyc05g012800,Solyc10g006710,Solyc08g079545,Solyc02g090530,Solyc03g032070,Solyc03g123925,Solyc11g013235,Solyc08g068013,Solyc07g042970,Solyc05g012630,Solyc09g0…
Slyc	light_B	downstream	upregulated	LINE	0.000195812	***	1.2	620	261	0.421	210	0.339	Solyc05g054670,Solyc10g051150,Solyc01g008890,Solyc08g007820,Solyc02g085740,Solyc06g071333,Solyc12g038160,Solyc01g104432,Solyc07g018390,Solyc02g067090,Solyc11g071670,Solyc05g012800,Solyc12g009210,Solyc04g006930,Solyc01g103170,Solyc02g085050,Solyc01g056620,Solyc12g036410,Solyc12g088030,Solyc03g083280,Solyc04g072550,Solyc04g078680,Solyc12g036143,Solyc05g012630,Solyc05g054630,Solyc02g036380,Solyc07g0…
Slyc	light_C	downstream	upregulated	LINE	0.0103014	*	1.2	613	240	0.392	201	0.328	Solyc11g043130,Solyc09g015180,Solyc03g078160,Solyc06g054450,Solyc11g018770,Solyc11g017310,Solyc09g065015,Solyc04g008660,Solyc05g026377,Solyc11g007340,Solyc12g032950,Solyc06g007280,Solyc04g072550,Solyc11g068370,Solyc03g006570,Solyc05g052220,Solyc12g008510,Solyc03g114180,Solyc02g092990,Solyc10g083590,Solyc07g007840,Solyc04g080730,Solyc10g055620,Solyc12g038590,Solyc05g007230,Solyc12g005480,Solyc11g0…
Slyc	light_D	intron	upregulated	Harbinger	0.0174576	*	1.2	222	110	0.495	89	0.401	Solyc05g023750,Solyc03g115390,Solyc01g079520,Solyc09g018370,Solyc02g064595,Solyc11g062320,Solyc09g055920,Solyc07g049210,Solyc07g018350,Solyc03g078360,Solyc11g012455,Solyc05g017893,Solyc05g056330,Solyc03g025610,Solyc12g027770,Solyc02g093190,Solyc01g087720,Solyc09g061870,Solyc02g069080,Solyc12g006510,Solyc12g027580,Solyc12g036143,Solyc07g055020,Solyc02g091460,Solyc08g006280,Solyc01g095600,Solyc09g0…
Slyc	light_A	intron	upregulated	LINE	2.47445e-09	***	1.1	3421	1575	0.46	1392	0.407	Solyc02g094751,Solyc03g121630,Solyc11g008800,Solyc02g080570,Solyc06g017970,Solyc07g007890,Solyc10g044960,Solyc03g093643,Solyc09g030390,Solyc01g079840,Solyc02g087620,Solyc02g069790,Solyc01g109870,Solyc05g042120,Solyc03g083250,Solyc10g080770,Solyc01g006220,Solyc08g042143,Solyc01g097190,Solyc06g073820,Solyc07g064290,Solyc07g032260,Solyc10g045175,Solyc12g014540,Solyc11g065425,Solyc01g006810,Solyc09g0…
Slyc	light_D	intron	upregulated	LINE	3.46945e-08	***	1.1	3397	1533	0.451	1363	0.401	Solyc12g020000,Solyc07g054090,Solyc01g102760,Solyc06g073780,Solyc08g069160,Solyc02g093770,Solyc02g091350,Solyc07g047820,Solyc11g019960,Solyc11g028315,Solyc03g083590,Solyc05g007960,Solyc08g005970,Solyc05g054410,Solyc08g082280,Solyc12g021230,Solyc08g079520,Solyc12g014540,Solyc06g036700,Solyc09g030390,Solyc05g053260,Solyc11g066380,Solyc08g066640,Solyc02g069080,Solyc02g021420,Solyc01g098980,Solyc11g0…
Slyc	light_B	intron	upregulated	LINE	9.72274e-09	***	1.1	3393	1503	0.443	1328	0.391	Solyc12g044620,Solyc04g045650,Solyc08g062670,Solyc03g112660,Solyc04g076550,Solyc11g005560,Solyc03g114810,Solyc07g049470,Solyc06g050210,Solyc08g067420,Solyc08g005318,Solyc07g063430,Solyc10g045390,Solyc07g055020,Solyc09g013160,Solyc02g068430,Solyc04g009560,Solyc01g058450,Solyc12g042740,Solyc02g021270,Solyc02g071240,Solyc03g117360,Solyc02g014190,Solyc11g010590,Solyc03g064030,Solyc01g068540,Solyc09g0…
Slyc	light_C	intron	upregulated	LINE	2.46958e-09	***	1.1	3384	1435	0.424	1256	0.371	Solyc05g014200,Solyc04g064570,Solyc10g054030,Solyc09g091930,Solyc03g110900,Solyc10g074650,Solyc12g043005,Solyc04g072400,Solyc04g049360,Solyc09g090873,Solyc12g039180,Solyc11g006680,Solyc04g008610,Solyc02g014190,Solyc02g085810,Solyc10g085790,Solyc02g094560,Solyc01g103310,Solyc05g056100,Solyc03g006350,Solyc05g008580,Solyc12g008340,Solyc03g051780,Solyc05g051540,Solyc03g006300,Solyc06g053430,Solyc09g0…
Slyc	infection_effector_A	intron	downregulated	TRIM_LARD	0.0142977	*	4	25	4	0.16	1	0.04	Solyc07g014590,Solyc10g008680,Solyc10g047050,Solyc11g010990

## Sheet: TableS3
Table S3
Overview of the TE superfamily (TEF)-differentially expressed genes enrichment analysis. For A. thaliana and S. lycopersicum, we list here the significant positive TEF-differentially expressed genes associations, the adjusted p-value by FDR, the enrichment score, the total number of expressed genes near the TE, the observed and expected frequencies of TE adjacent differentially expressed genes in…
