# Supplementary material for: Nearby transposable elements impact plant stress gene regulatory networks: a meta-analysis in A. thaliana and S. lycopersicum
Source: BMC Genomics. 2022 Jan 4;23:18. doi: 10.1186/s12864-021-08215-8 (PMC8725346; doi:10.1186/s12864-021-08215-8)
Supplement: Supplementary file 3 — Additional file 3. [file 12864_2021_8215_MOESM3_ESM.xlsx]

## Sheet: Atha_down
Atha
paraquat_A
downregulated
GOBPID	Pvalue	OddsRatio	ExpCount	Count	Size	Term
GO:1901607	2.51111e-32	4.0588	68.7388	172	359	alpha-amino acid biosynthetic process
GO:0009069	1.51212e-29	4.85574	47.6768	131	249	serine family amino acid metabolic process
GO:0019344	1.72456e-28	5.46964	38.869	113	203	cysteine biosynthetic process
GO:0006534	1.72456e-28	5.46964	38.869	113	203	cysteine metabolic process
GO:0009070	1.72456e-28	5.3991	39.4435	114	206	serine family amino acid biosynthetic process
GO:1901605	2.55759e-28	3.15363	92.4815	201	483	alpha-amino acid metabolic process
GO:0006790	3.34283e-20	2.75702	87.3117	176	456	sulfur compound metabolic process
GO:0010817	2.66772e-19	2.82813	78.504	161	410	regulation of hormone levels
GO:0035266	1.10291e-16	4.21419	32.5504	84	170	meristem growth
GO:0010075	1.10291e-16	4.31295	31.4016	82	164	regulation of meristem growth
photorespiratory_mutant_B
downregulated
GOBPID	Pvalue	OddsRatio	ExpCount	Count	Size	Term
GO:0015979	4.24551e-29	5.72002	20.9983	88	340	photosynthesis
GO:0019760	4.24551e-29	8.51626	11.6108	65	188	glucosinolate metabolic process
GO:0019757	4.24551e-29	8.51626	11.6108	65	188	glycosinolate metabolic process
GO:0019761	6.93417e-28	9.18451	10.0051	59	162	glucosinolate biosynthetic process
GO:0019758	6.93417e-28	9.18451	10.0051	59	162	glycosinolate biosynthetic process
GO:0044711	5.66779e-27	2.34166	170.148	310	2755	single-organism biosynthetic process
GO:0019684	1.63496e-23	5.72879	16.4898	70	267	photosynthesis, light reaction
GO:0006790	1.89786e-23	4.23804	28.2241	94	457	sulfur compound metabolic process
GO:0044272	4.60169e-23	6.31637	13.7724	63	223	sulfur compound biosynthetic process
GO:0019344	2.60488e-22	6.55164	12.5372	59	203	cysteine biosynthetic process
proteasome_inh_A
downregulated
GOBPID	Pvalue	OddsRatio	ExpCount	Count	Size	Term
GO:0015979	5.99166e-23	5.87556	14.7155	67	340	photosynthesis
GO:0019684	2.63646e-21	6.42652	11.556	57	267	photosynthesis, light reaction
GO:0019682	3.92453e-21	5.61694	14.2827	63	330	glyceraldehyde-3-phosphate metabolic process
GO:0006098	3.11205e-18	7.42167	7.70402	43	178	pentose-phosphate shunt
GO:0051156	3.11205e-18	7.42167	7.70402	43	178	glucose 6-phosphate metabolic process
GO:0006739	6.53936e-18	7.20628	7.87714	43	182	NADP metabolic process
GO:0006081	7.34442e-16	4.17691	18.178	63	420	cellular aldehyde metabolic process
GO:0009767	1.03193e-13	13.0939	2.7267	23	63	photosynthetic electron transport chain
GO:0006091	6.37834e-13	3.4483	22.0733	65	510	generation of precursor metabolites and energy
GO:0009773	1.21457e-12	16.5613	1.94764	19	45	photosynthetic electron transport in photosystem I
proteasome_mutant_B
downregulated
GOBPID	Pvalue	OddsRatio	ExpCount	Count	Size	Term
GO:0009812	2.9305e-07	5.11727	5.87595	26	226	flavonoid metabolic process
GO:0009744	2.59246e-06	4.88933	5.38195	23	207	response to sucrose
GO:0034285	2.59246e-06	4.83615	5.43395	23	209	response to disaccharide
GO:0009718	2.78517e-06	11.2485	1.37799	12	53	anthocyanin-containing compound biosynthetic process
GO:0046283	3.14236e-06	8.43519	2.02798	14	78	anthocyanin-containing compound metabolic process
GO:0009813	1.36292e-05	4.56802	5.19995	21	200	flavonoid biosynthetic process
GO:0000041	0.000245736	3.87918	5.71995	20	220	transition metal ion transport
GO:0009743	0.00227425	2.75964	10.2179	26	393	response to carbohydrate
GO:0006820	0.00354843	2.66304	10.5559	26	406	anion transport
GO:0010167	0.0162819	3.32882	4.88795	15	188	response to nitrate

## Sheet: Atha_up
Atha
heat_B
upregulated
GOBPID	Pvalue	OddsRatio	ExpCount	Count	Size	Term
GO:0042542	1.25121e-25	5.59401	32.2282	99	186	response to hydrogen peroxide
GO:0009408	4.64961e-23	3.89848	48.6888	124	281	response to heat
GO:0009644	4.64961e-23	4.60614	37.253	104	215	response to high light intensity
GO:0006457	3.90873e-21	3.74977	47.3027	118	273	protein folding
GO:0009642	2.41531e-18	3.48283	46.7828	112	270	response to light intensity
GO:0000302	2.93052e-18	3.27988	51.9809	120	300	response to reactive oxygen species
GO:0009416	5.05117e-14	1.8364	194.062	300	1120	response to light stimulus
GO:0006979	2.37051e-13	2.37486	79.3576	149	458	response to oxidative stress
GO:0009314	3.16718e-12	1.74337	206.711	308	1193	response to radiation
GO:0009553	4.50723e-12	3.07328	38.9857	87	225	embryo sac development
salt_heat_A
upregulated
GOBPID	Pvalue	OddsRatio	ExpCount	Count	Size	Term
GO:0042542	2.63643e-22	4.95146	34.8976	98	186	response to hydrogen peroxide
GO:0006457	2.63643e-22	3.83065	51.2207	126	273	protein folding
GO:0009644	7.52338e-21	4.24713	40.3386	105	215	response to high light intensity
GO:0009408	6.4127e-20	3.50192	52.9093	124	282	response to heat
GO:0009642	8.30667e-18	3.37495	50.4702	116	269	response to light intensity
GO:0009416	8.30667e-18	1.93641	210.136	333	1120	response to light stimulus
GO:0048573	7.0677e-17	4.47777	29.8318	80	159	photoperiodism, flowering
GO:0009648	4.09341e-16	4.21319	31.1452	81	166	photoperiodism
GO:0009314	4.50783e-16	1.8441	223.833	343	1193	response to radiation
GO:0000302	4.50783e-16	3.00819	56.2865	121	300	response to reactive oxygen species
proteasome_mutant_B
upregulated
GOBPID	Pvalue	OddsRatio	ExpCount	Count	Size	Term
GO:0006511	2.28241e-20	8.22843	6.81182	44	316	ubiquitin-dependent protein catabolic process
GO:0043632	2.28241e-20	8.10715	6.89804	44	320	modification-dependent macromolecule catabolic process
GO:0019941	2.28241e-20	8.10715	6.89804	44	320	modification-dependent protein catabolic process
GO:0043161	3.7768e-20	15.8231	2.56521	29	119	proteasome-mediated ubiquitin-dependent protein catabolic process
GO:0051603	1.98923e-17	6.39806	8.66567	45	402	proteolysis involved in cellular protein catabolic process
GO:0030163	8.27582e-17	5.9622	9.4417	46	438	protein catabolic process
GO:0044257	2.05279e-16	5.92233	9.26924	45	430	cellular protein catabolic process
GO:0010498	8.5405e-16	9.01836	4.31128	31	200	proteasomal protein catabolic process
GO:0051788	1.78512e-15	9.58769	3.81548	29	177	response to misfolded protein
GO:0043248	1.78512e-15	9.58769	3.81548	29	177	proteasome assembly

## Sheet: Slyc_down
Slyc
infection_necrotrophic_C
downregulated
GOBPID	Pvalue	OddsRatio	ExpCount	Count	Size	Term
GO:0008643	0.027938	6.15498	1.48489	8	92	carbohydrate transport
stress_tolerance_A
downregulated
GOBPID	Pvalue	OddsRatio	ExpCount	Count	Size	Term
GO:0044699	5.08933e-14	1.79706	357.148	472	2992	single-organism process
GO:0019637	3.27608e-10	3.34989	24.1123	61	202	organophosphate metabolic process
GO:0044765	9.31565e-09	2.46562	41.7787	84	350	single-organism transport
GO:1902578	9.31565e-09	2.46562	41.7787	84	350	single-organism localization
GO:0006091	2.1951e-08	2.33443	46.1953	89	387	generation of precursor metabolites and energy
GO:0045333	5.16183e-08	2.98434	23.0379	54	193	cellular respiration
GO:0015980	6.03475e-08	2.36538	39.8688	78	334	energy derivation by oxidation of organic compounds
GO:0019693	6.03475e-08	3.8541	12.7723	36	107	ribose phosphate metabolic process
GO:0009205	6.03475e-08	4.34984	10.1462	31	85	purine ribonucleoside triphosphate metabolic process
GO:1901657	6.03475e-08	4.34984	10.1462	31	85	glycosyl compound metabolic process

## Sheet: Slyc_up
Slyc
light_A
upregulated
GOBPID	Pvalue	OddsRatio	ExpCount	Count	Size	Term
GO:0006886	4.40245e-23	2.08765	369.819	515	917	intracellular protein transport
GO:0034613	4.40245e-23	2.08765	369.819	515	917	cellular protein localization
GO:0070727	4.40245e-23	2.08765	369.819	515	917	cellular macromolecule localization
GO:0045184	2.53503e-22	2.04616	375.062	518	930	establishment of protein localization
GO:0015031	2.53503e-22	2.04616	375.062	518	930	protein transport
GO:0008104	2.88715e-22	2.0212	387.564	532	961	protein localization
GO:0046907	2.88715e-22	2.0359	375.062	517	930	intracellular transport
GO:0051641	2.88715e-22	2.0359	375.062	517	930	cellular localization
GO:0051649	2.88715e-22	2.0359	375.062	517	930	establishment of localization in cell
GO:0033036	2.03361e-20	1.92416	410.149	551	1017	macromolecule localization
light_B
upregulated
GOBPID	Pvalue	OddsRatio	ExpCount	Count	Size	Term
GO:0006886	6.02176e-24	2.12143	355.056	502	913	intracellular protein transport
GO:0034613	6.02176e-24	2.12143	355.056	502	913	cellular protein localization
GO:0070727	6.02176e-24	2.12143	355.056	502	913	cellular macromolecule localization
GO:0045184	3.19521e-23	2.08089	360.111	505	926	establishment of protein localization
GO:0015031	3.19521e-23	2.08089	360.111	505	926	protein transport
GO:0046907	4.16295e-23	2.07042	360.111	504	926	intracellular transport
GO:0051641	4.16295e-23	2.07042	360.111	504	926	cellular localization
GO:0051649	4.16295e-23	2.07042	360.111	504	926	establishment of localization in cell
GO:0008104	7.83481e-23	2.03929	372.167	517	957	protein localization
GO:0033036	9.76437e-21	1.93917	393.944	535	1013	macromolecule localization
light_C
upregulated
GOBPID	Pvalue	OddsRatio	ExpCount	Count	Size	Term
GO:0006886	2.09117e-21	2.04633	330.481	468	908	intracellular protein transport
GO:0034613	2.09117e-21	2.04633	330.481	468	908	cellular protein localization
GO:0070727	2.09117e-21	2.04633	330.481	468	908	cellular macromolecule localization
GO:0045184	6.38276e-21	2.01162	335.213	471	921	establishment of protein localization
GO:0015031	6.38276e-21	2.01162	335.213	471	921	protein transport
GO:0008104	6.38276e-21	1.99134	347.224	485	954	protein localization
GO:0046907	1.71915e-20	1.99138	335.213	469	921	intracellular transport
GO:0051641	1.71915e-20	1.99138	335.213	469	921	cellular localization
GO:0051649	1.71915e-20	1.99138	335.213	469	921	establishment of localization in cell
GO:0033036	2.11353e-18	1.87347	367.606	499	1010	macromolecule localization
light_D
upregulated
GOBPID	Pvalue	OddsRatio	ExpCount	Count	Size	Term
GO:0006886	3.48206e-23	2.10214	351.902	496	905	intracellular protein transport
GO:0034613	3.48206e-23	2.10214	351.902	496	905	cellular protein localization
GO:0070727	3.48206e-23	2.10214	351.902	496	905	cellular macromolecule localization
GO:0008104	7.17789e-23	2.05582	369.4	515	950	protein localization
GO:0045184	7.17789e-23	2.07239	356.957	500	918	establishment of protein localization
GO:0015031	7.17789e-23	2.07239	356.957	500	918	protein transport
GO:0046907	2.05235e-22	2.05144	356.957	498	918	intracellular transport
GO:0051641	2.05235e-22	2.05144	356.957	498	918	cellular localization
GO:0051649	2.05235e-22	2.05144	356.957	498	918	establishment of localization in cell
GO:0033036	1.70219e-21	1.96723	390.787	534	1005	macromolecule localization
infection_viral_A
upregulated
GOBPID	Pvalue	OddsRatio	ExpCount	Count	Size	Term
GO:0048523	0.000139518	10.1352	0.956129	8	58	negative regulation of cellular process
GO:0048519	0.000139518	10.1352	0.956129	8	58	negative regulation of biological process
GO:0060548	0.000139518	10.1352	0.956129	8	58	negative regulation of cell death
GO:0042981	0.000139518	10.1352	0.956129	8	58	regulation of apoptotic process
GO:0010941	0.000139518	10.1352	0.956129	8	58	regulation of cell death
GO:0043066	0.000139518	10.1352	0.956129	8	58	negative regulation of apoptotic process
GO:0043067	0.000139518	10.1352	0.956129	8	58	regulation of programmed cell death
GO:0043069	0.000139518	10.1352	0.956129	8	58	negative regulation of programmed cell death
GO:0006369	0.00103683	7.2197	1.28583	8	78	termination of RNA polymerase II transcription
GO:0006353	0.00103683	7.2197	1.28583	8	78	DNA-templated transcription, termination
infection_necrotrophic_A
upregulated
/
hormone_B
upregulated
GOBPID	Pvalue	OddsRatio	ExpCount	Count	Size	Term
GO:0008202	0.00536347	7.5171	1.30877	8	221	steroid metabolic process
stress_tolerance_A
upregulated
GOBPID	Pvalue	OddsRatio	ExpCount	Count	Size	Term
GO:0019748	0.0358235	2.9983	6.08379	16	104	secondary metabolic process
GO:0006325	0.0358235	2.61753	8.13123	19	139	chromatin organization
GO:0065008	0.0358235	2.25757	12.2261	25	209	regulation of biological quality
GO:0042592	0.0358235	2.25757	12.2261	25	209	homeostatic process
GO:0043436	0.0358235	1.67585	37.7897	58	646	oxoacid metabolic process
GO:0065007	0.0358235	1.48211	79.2063	106	1354	biological regulation
GO:0006811	0.0358963	2.1281	13.9225	27	238	ion transport
GO:0044710	0.0382759	1.42229	98.4522	126	1683	single-organism metabolic process
GO:0006082	0.0382759	1.62747	38.7257	58	662	organic acid metabolic process
GO:0019752	0.0382759	1.64007	37.0877	56	634	carboxylic acid metabolic process

## Sheet: TableS4
Table S4
Functional enrichment for the stress regulatory conditions with significant TE superfamily (TEF) associations. The 10 most significant GO Biological Process terms are shown, if available.
