# Supplementary material for: Nearby transposable elements impact plant stress gene regulatory networks: a meta-analysis in A. thaliana and S. lycopersicum
Source: BMC Genomics. 2022 Jan 4;23:18. doi: 10.1186/s12864-021-08215-8 (PMC8725346; doi:10.1186/s12864-021-08215-8)
Supplement: Supplementary file 4 — Additional file 4. [file 12864_2021_8215_MOESM4_ESM.xlsx]

## Sheet: Atha_heatB_Gypsy
sample	motif	perc	enrich	p.adj	motifname	desc
Atha_heatB_intron_up_Gypsy	ttttTTTTTTTTTTTTTTTTTTTTTTkTy	33.3333	74.0833	1.10996e-05		VRN1 [Arabidopsis thaliana
Atha_heatB_intron_up_Gypsy	AGCCGACGA	11.1111	65.8519	0.0179669	AGCCGACGA	DRE-like promoter motif

## Sheet: Atha_heatB_Copia
sample	motif	perc	enrich	p.adj	motifname	desc
Atha_heatB_upstream_up_Copia	CGNNAGNG	31.6667	3.22213	0.000399938	CGNNAGNG	similar to ACGTAAGCGCTT (aCGTAAGCGctt (PLACE)); similar to TTACGTCAGTGG (ttaCGTCAGTGg (PLACE)); similar to TGACGTAAGGGATG (tgaCGTAAGGGatg (PLACE));
Atha_heatB_upstream_up_Copia	CNCAAGNA	30	2.42722	0.0087926	CNCAAGNA	similar to TTACGCAAGCAATG (ttaCGCAAGCAatg (PLACE));
Atha_heatB_upstream_up_Copia	CNTTGNCA	31.6667	2.34313	0.0087926	CNTTGNCA
Atha_heatB_upstream_up_Copia	ACAGAG	31.6667	2.3412	0.0087926		REF6_ARATH [Arabidopsis thaliana
Atha_heatB_upstream_up_Copia	aCAGAG	31.6667	2.3412	0.0087926		REF6_ARATH [Arabidopsis thaliana
Atha_heatB_upstream_up_Copia	CTTNNTGC	26.6667	2.4936	0.0116532	CTTNNTGC	similar to ATGCTTCTTGCATC (atgCTTCTTGCatc (PLACE));
Atha_heatB_upstream_up_Copia	NCTTCGAN	26.6667	2.46797	0.0116852	NCTTCGAN
Atha_heatB_upstream_up_Copia	GNCTCTCN	23.3333	2.66646	0.0118767	GNCTCTCN	similar to CATGGCTCTCCCAT (catGGCTCTCCcat (PLACE)); similar to CATGTCTCTCAATT (catGTCTCTCAatt (PLACE));
Atha_heatB_upstream_up_Copia	AGNGAGAG	20	2.91896	0.0126465	AGNGAGAG	similar to GAGAGAGAGAGAGA (gagAGAGAGAGaga (PLACE)); similar to GAGAGAGAGAGA (gagAGAGAGAGa (PLACE)); similar to AGAAGAGAGAGA (agaAGAGAGAGa (PLACE));
Atha_heatB_upstream_up_Copia	CANAGAGA	21.6667	2.66541	0.0146114	CANAGAGA
Atha_heatB_upstream_up_Copia	CACNCNGN	25	2.46307	0.0146114	CACNCNGN	similar to TCACGCGGATC (tCACGCGGAtc (PLACE)); similar to GCCACGCGGC (gcCACGCGGC (PLACE)); similar to GGCCACACTGTGGG (ggcCACACTGTggg (PLACE)); similar to TTTCACGCTGTCAC (tttCACGCTGTcac (PLACE)); similar to GGGCACACTGG (gggCACACTGG (PLACE));
Atha_heatB_upstream_up_Copia	CNCTCNTC	25	2.4417	0.0146114	CNCTCNTC	similar to ACACTCTCATCTTC (acaCTCTCATCttc (AGRIS));
Atha_heatB_upstream_up_Copia	CNACTNTC	31.6667	2.15376	0.0146114	CNACTNTC	similar to CAACTTTCATA (CAACTTTCata (PLACE)); similar to ATCCAACTTTCATA (atcCAACTTTCata (PLACE));
Atha_heatB_upstream_up_Copia	ATANAGAG	26.6667	2.31342	0.0149009	ATANAGAG
Atha_heatB_upstream_up_Copia	CACANNCA	33.3333	2.05453	0.0149009	CACANNCA
Atha_heatB_upstream_up_Copia	CTNTCNCA	30	2.14575	0.0165254	CTNTCNCA	similar to TGGCTCTCCCATCC (tggCTCTCCCAtcc (PLACE));
Atha_heatB_upstream_up_Copia	CGNNNCTC	28.3333	2.19194	0.0179493	CGNNNCTC	similar to CCTCGTGTCTCCCT (cctCGTGTCTCcct (PLACE)); similar to ACGCGCCTCCTC (aCGCGCCTCctc (PLACE));
Atha_heatB_upstream_up_Copia	GTGNCAGN	18.3333	2.74239	0.0205385	GTGNCAGN	similar to AGTGACAGCGTG (aGTGACAGCgtg (PLACE));
Atha_heatB_upstream_up_Copia	AGANGGNG	23.3333	2.36885	0.0205385	AGANGGNG	similar to CAAAGAAGGCGGTC (caaAGAAGGCGgtc (PLACE));
Atha_heatB_upstream_up_Copia	AGNGNNGC	26.6667	2.191	0.021431	AGNGNNGC	similar to ATAAGAGCCGCCA (ataAGAGCCGCca (PLACE)); similar to CACAGTGTGGCCCA (cacAGTGTGGCcca (PLACE)); similar to TAAGAGCCGCC (taAGAGCCGCc (PLACE));
Atha_heatB_upstream_up_Copia	GAANGAGA	23.3333	2.33983	0.0222233	GAANGAGA
Atha_heatB_upstream_up_Copia	ANNGCGNC	21.6667	2.4207	0.0222942	ANNGCGNC
Atha_heatB_upstream_up_Copia	CNCCAANG	20	2.49101	0.0245548	CNCCAANG
Atha_heatB_upstream_up_Copia	CANNCGNG	26.6667	2.07369	0.0312046	CANNCGNG	similar to TCCCATCCGCGCCG (tccCATCCGCGccg (PLACE));
Atha_heatB_upstream_up_Copia	CNTCTCTC	16.6667	2.65165	0.0315053	CNTCTCTC
Atha_heatB_upstream_up_Copia	CCCNNANG	28.3333	2.00583	0.0316055	CCCNNANG	similar to CATCCCTTACGTCA (catCCCTTACGtca (PLACE)); similar to CGTCCCTTAAGCAT (cgtCCCTTAAGcat (AGRIS)); similar to AAGCCCAAAGGCCA (aagCCCAAAGGcca (PLACE)); similar to TTACCCCTAGGGTT (ttaCCCCTAGGgtt (AGRIS));
Atha_heatB_upstream_up_Copia	TGGGCY	25	2.11385	0.0326059	SITEIIATCYTC	Site II element found in the promoter regions of cytochrome genes (Cytc-1, Cytc-2) in Arabidopsis; Located between -147 and -156 from the translational starts sites (Welchen et al., 2005); Y=C/T; See also S000308; Overrepresented in the promoters of nuclear genes encoding components of the oxidative phosphorylation (OxPhos) machinery from both Arabidopsis and rice (Welchen and Gonzalez, 2006);)
Atha_heatB_upstream_up_Copia	CGNCNNCG	18.3333	2.45307	0.0342433	CGNCNNCG	similar to CGTCATCGAGA (CGTCATCGaga (PLACE)); similar to CGGCGGCCTCGCCA (cggCGGCCTCGcca (PLACE)); similar to TGACGACCACGTCC (tgaCGACCACGtcc (AGRIS)); similar to AAACGACACCGTTT (aaaCGACACCGttt (PLACE));
Atha_heatB_upstream_up_Copia	TGTGnnATG	18.3333	2.4458	0.0345644		Zinc [Arabidopsis thaliana
Atha_heatB_upstream_up_Copia	AGAAAGNG	20	2.32387	0.0356093	AGAAAGNG
Atha_heatB_upstream_up_Copia	GATNCNGA	23.3333	2.12884	0.0382639	GATNCNGA
Atha_heatB_upstream_up_Copia	ayACGywAy	13.3333	2.8251	0.0393997		ATNAC6 [Arabidopsis thaliana
Atha_heatB_upstream_up_Copia	NCAACGNA	21.6667	2.17755	0.0393997	NCAACGNA	similar to AACGCAACGAATAC (aacGCAACGAAtac (PLACE)); similar to GCAACGCAAC (GCAACGCAac (PLACE));
Atha_heatB_upstream_up_Copia	AAGAGAGN	23.3333	2.10117	0.0393997	AAGAGAGN
Atha_heatB_upstream_up_Copia	ACAGAGNG	11.6667	3.00167	0.0427535	ACAGAGNG
Atha_heatB_upstream_up_Copia	GCNNGCAN	21.6667	2.14405	0.0427535	GCNNGCAN	similar to TACGCAAGCAATGA (tacGCAAGCAAtga (PLACE)); similar to CGCGCGTGCAACGC (cgcGCGTGCAAcgc (AGRIS)); similar to CATGCATGCACTCC (catGCATGCACtcc (PLACE)); similar to GCGTGCAACGC (GCGTGCAAcgc (AGRIS)); similar to TGGGCTTGCACG (tggGCTTGCACg (PLACE)); similar to GTGCATGCATGGA (gtGCATGCATgga (PLACE));
Atha_heatB_upstream_up_Copia	GGAGANGN	23.3333	2.04195	0.0463883	GGAGANGN
Atha_heatB_upstream_up_Copia	GAAGCANA	18.3333	2.27399	0.0465615	GAAGCANA
Atha_heatB_upstream_up_Copia	CTCTNCNC	21.6667	2.10246	0.0465615	CTCTNCNC	similar to CTCCTCTACACTTT (ctcCTCTACACttt (AGRIS));

## Sheet: Atha_saltheatA_Gypsy
sample	motif	perc	enrich	p.adj	motifname	desc
Atha_saltheatA_intron_up_Gypsy	ttttTTTTTTTTTTTTTTTTTTTTTTkTy	27.2727	60.6136	3.11638e-05		VRN1 [Arabidopsis thaliana
Atha_saltheatA_intron_up_Gypsy	AGCCGACGA	9.09091	53.8788	0.0295106	AGCCGACGA	DRE-like promoter motif

## Sheet: Atha_saltheatA_Copia
sample	motif	perc	enrich	p.adj	motifname	desc
Atha_saltheatA_upstream_up_Copia	CGNNAGNG	29.2308	2.97427	0.00115029	CGNNAGNG	similar to ACGTAAGCGCTT (aCGTAAGCGctt (PLACE)); similar to TTACGTCAGTGG (ttaCGTCAGTGg (PLACE)); similar to TGACGTAAGGGATG (tgaCGTAAGGGatg (PLACE));
Atha_saltheatA_upstream_up_Copia	CNTCTCTC	20	3.18198	0.00658436	CNTCTCTC
Atha_saltheatA_upstream_up_Copia	CANAGAGA	23.0769	2.8389	0.00658436	CANAGAGA
Atha_saltheatA_upstream_up_Copia	ANNGCGNC	24.6154	2.75014	0.00658436	ANNGCGNC
Atha_saltheatA_upstream_up_Copia	GTNANGGA	27.6923	2.45201	0.00727597	GTNANGGA	similar to GACGTAAGGGATGA (gacGTAAGGGAtga (PLACE));
Atha_saltheatA_upstream_up_Copia	CNTTGNCA	30.7692	2.27672	0.00784962	CNTTGNCA
Atha_saltheatA_upstream_up_Copia	CCNCNCNC	24.6154	2.58046	0.00790794	CCNCNCNC	similar to CTACCACACTCTCA (ctaCCACACTCtca (AGRIS)); similar to ATGCCGCGCCCATG (atgCCGCGCCCatg (PLACE));
Atha_saltheatA_upstream_up_Copia	ATANAGAG	27.6923	2.4024	0.00790794	ATANAGAG
Atha_saltheatA_upstream_up_Copia	CTNTCNCA	30.7692	2.20077	0.0101842	CTNTCNCA	similar to TGGCTCTCCCATCC (tggCTCTCCCAtcc (PLACE));
Atha_saltheatA_upstream_up_Copia	CNCCAANG	21.5385	2.68263	0.0107241	CNCCAANG
Atha_saltheatA_upstream_up_Copia	GAANGAGA	24.6154	2.46839	0.0107241	GAANGAGA
Atha_saltheatA_upstream_up_Copia	CACNCNGN	24.6154	2.42518	0.0125589	CACNCNGN	similar to TCACGCGGATC (tCACGCGGAtc (PLACE)); similar to GCCACGCGGC (gcCACGCGGC (PLACE)); similar to GGCCACACTGTGGG (ggcCACACTGTggg (PLACE)); similar to TTTCACGCTGTCAC (tttCACGCTGTcac (PLACE)); similar to GGGCACACTGG (gggCACACTGG (PLACE));
Atha_saltheatA_upstream_up_Copia	CNACTNTC	30.7692	2.09273	0.0159134	CNACTNTC	similar to CAACTTTCATA (CAACTTTCata (PLACE)); similar to ATCCAACTTTCATA (atcCAACTTTCata (PLACE));
Atha_saltheatA_upstream_up_Copia	AGAAAGNG	21.5385	2.50263	0.0162212	AGAAAGNG
Atha_saltheatA_upstream_up_Copia	AGNGAGAG	18.4615	2.69443	0.0169614	AGNGAGAG	similar to GAGAGAGAGAGAGA (gagAGAGAGAGaga (PLACE)); similar to GAGAGAGAGAGA (gagAGAGAGAGa (PLACE)); similar to AGAAGAGAGAGA (agaAGAGAGAGa (PLACE));
Atha_saltheatA_upstream_up_Copia	GNCTCTCN	21.5385	2.46134	0.0169614	GNCTCTCN	similar to CATGGCTCTCCCAT (catGGCTCTCCcat (PLACE)); similar to CATGTCTCTCAATT (catGTCTCTCAatt (PLACE));
Atha_saltheatA_upstream_up_Copia	AGANGGNG	23.0769	2.34282	0.018341	AGANGGNG	similar to CAAAGAAGGCGGTC (caaAGAAGGCGgtc (PLACE));
Atha_saltheatA_upstream_up_Copia	ATNNNCGC	29.2308	2.06612	0.018341	ATNNNCGC	similar to ATTCGCGCATT (ATTCGCGCatt (PLACE)); similar to CCCATCCGCGCCGG (cccATCCGCGCcgg (PLACE)); similar to CATGGGCGCGG (cATGGGCGCgg (PLACE)); similar to AATTACCGC (aATTACCGC (PLACE)); similar to ATTCCCGCATT (ATTCCCGCatt (PLACE));
Atha_saltheatA_upstream_up_Copia	ANTGNGCA	23.0769	2.32707	0.0188306	ANTGNGCA	similar to TCTATTGAGCAT (tctATTGAGCAt (PLACE));
Atha_saltheatA_upstream_up_Copia	GCTNGANC	16.9231	2.68296	0.0211484	GCTNGANC
Atha_saltheatA_upstream_up_Copia	GAGNNTCC	18.4615	2.54199	0.0211484	GAGNNTCC
Atha_saltheatA_upstream_up_Copia	GTGNGNGA	20	2.41098	0.0211484	GTGNGNGA
Atha_saltheatA_upstream_up_Copia	CNCTCNTC	23.0769	2.25388	0.0211484	CNCTCNTC	similar to ACACTCTCATCTTC (acaCTCTCATCttc (AGRIS));
Atha_saltheatA_upstream_up_Copia	CTCTNCNC	23.0769	2.23931	0.0211484	CTCTNCNC	similar to CTCCTCTACACTTT (ctcCTCTACACttt (AGRIS));
Atha_saltheatA_upstream_up_Copia	GGAGANGN	24.6154	2.15415	0.0211484	GGAGANGN
Atha_saltheatA_upstream_up_Copia	CNCAAGNA	26.1538	2.11604	0.0211484	CNCAAGNA	similar to TTACGCAAGCAATG (ttaCGCAAGCAatg (PLACE));
Atha_saltheatA_upstream_up_Copia	CTTGGNNA	27.6923	2.0609	0.0211484	CTTGGNNA
Atha_saltheatA_upstream_up_Copia	ACAGAG	27.6923	2.04737	0.0211484		REF6_ARATH [Arabidopsis thaliana
Atha_saltheatA_upstream_up_Copia	aCAGAG	27.6923	2.04737	0.0211484		REF6_ARATH [Arabidopsis thaliana
Atha_saltheatA_upstream_up_Copia	ACAGAGNG	12.3077	3.16659	0.0223737	ACAGAGNG
Atha_saltheatA_upstream_up_Copia	ayACGywAy	13.8462	2.93376	0.0223737		ATNAC6 [Arabidopsis thaliana
Atha_saltheatA_upstream_up_Copia	CGNCNNCG	18.4615	2.47023	0.0225839	CGNCNNCG	similar to CGTCATCGAGA (CGTCATCGaga (PLACE)); similar to CGGCGGCCTCGCCA (cggCGGCCTCGcca (PLACE)); similar to TGACGACCACGTCC (tgaCGACCACGtcc (AGRIS)); similar to AAACGACACCGTTT (aaaCGACACCGttt (PLACE));
Atha_saltheatA_upstream_up_Copia	TGTGnnATG	18.4615	2.46291	0.0227944		Zinc [Arabidopsis thaliana
Atha_saltheatA_upstream_up_Copia	GGGCC	21.5385	2.26582	0.0227944	SORLIP2AT;GGGCC	one of Sequences Over-Represented in Light-Induced Promoters (SORLIPs) in Arabidopsis; Computationally identified phyA-induced motifs; See also S000482, S000484, S000485, S000486 (all SORLIPs), and also S000487, S000488, S000489, S000490 (all SORLREPs);SORLIP2
Atha_saltheatA_upstream_up_Copia	CTTNNTGC	23.0769	2.15792	0.0230983	CTTNNTGC	similar to ATGCTTCTTGCATC (atgCTTCTTGCatc (PLACE));
Atha_saltheatA_upstream_up_Copia	CTCNTAAA	24.6154	2.0951	0.0230983	CTCNTAAA
Atha_saltheatA_upstream_up_Copia	CANNCGNG	26.1538	2.03381	0.0230983	CANNCGNG	similar to TCCCATCCGCGCCG (tccCATCCGCGccg (PLACE));
Atha_saltheatA_upstream_up_Copia	TGGGCY	24.6154	2.08133	0.0237154	SITEIIATCYTC	Site II element found in the promoter regions of cytochrome genes (Cytc-1, Cytc-2) in Arabidopsis; Located between -147 and -156 from the translational starts sites (Welchen et al., 2005); Y=C/T; See also S000308; Overrepresented in the promoters of nuclear genes encoding components of the oxidative phosphorylation (OxPhos) machinery from both Arabidopsis and rice (Welchen and Gonzalez, 2006);)
Atha_saltheatA_upstream_up_Copia	CGNNNCTC	26.1538	2.02333	0.0237154	CGNNNCTC	similar to CCTCGTGTCTCCCT (cctCGTGTCTCcct (PLACE)); similar to ACGCGCCTCCTC (aCGCGCCTCctc (PLACE));
Atha_saltheatA_upstream_up_Copia	NCTTCGAN	23.0769	2.13574	0.0244334	NCTTCGAN
Atha_saltheatA_upstream_up_Copia	GATNCNGA	23.0769	2.10545	0.0268902	GATNCNGA
Atha_saltheatA_upstream_up_Copia	AGNGNNGC	24.6154	2.02246	0.0290698	AGNGNNGC	similar to ATAAGAGCCGCCA (ataAGAGCCGCca (PLACE)); similar to CACAGTGTGGCCCA (cacAGTGTGGCcca (PLACE)); similar to TAAGAGCCGCC (taAGAGCCGCc (PLACE));
Atha_saltheatA_upstream_up_Copia	AAGAGAGN	23.0769	2.07808	0.0295364	AAGAGAGN
Atha_saltheatA_upstream_up_Copia	AGNGGAGN	18.4615	2.24961	0.0349943	AGNGGAGN	similar to TGTAGAGGAGGTCG (tgtAGAGGAGGtcg (AGRIS));
Atha_saltheatA_upstream_up_Copia	CTNCTAGN	20	2.1466	0.0359091	CTNCTAGN
Atha_saltheatA_upstream_up_Copia	GNCCNCNC	18.4615	2.20194	0.0393058	GNCCNCNC	similar to ATGGGCCACACTGT (atgGGCCACACtgt (PLACE)); similar to GGCGGCCTCGCCAC (ggcGGCCTCGCcac (PLACE)); similar to CATGTCCACACATG (catGTCCACACatg (AGRIS)); similar to ACTGGCCGCCCCAC (actGGCCGCCCcac (PLACE));
Atha_saltheatA_upstream_up_Copia	CCGNTNGA	15.3846	2.36414	0.0431718	CCGNTNGA	similar to AGACCGATGGAAAA (agaCCGATGGAaaa (PLACE));
Atha_saltheatA_upstream_up_Copia	GTGNCAGN	15.3846	2.3013	0.0480198	GTGNCAGN	similar to AGTGACAGCGTG (aGTGACAGCgtg (PLACE));
Atha_saltheatA_upstream_up_Copia	GNNNGCGA	20	2.03733	0.0486038	GNNNGCGA

## Sheet: Atha_paraquatA_Pogo
sample	motif	perc	enrich	p.adj	motifname	desc
Atha_paraquatA_intron_down_Pogo	wawawAAATATCtwa	14.2857	84.6667	0.0264702		At3g10113 [Arabidopsis thaliana
Atha_paraquatA_intron_down_Pogo	aAAATATCTt	28.5714	16.9333	0.0321707		CCA1 [Arabidopsis thaliana
Atha_paraquatA_intron_down_Pogo	awycTTATCtthwy	14.2857	50.8	0.0321707		At3g11280 [Arabidopsis thaliana
Atha_paraquatA_intron_down_Pogo	AGAAATTTCT	14.2857	28.2222	0.0448685	AGAAATTTCT	HSEs binding site motif
Atha_paraquatA_intron_down_Pogo	TACGTACAA	14.2857	31.75	0.0448685	TACGTACAA	SBP-box promoter motif
Atha_paraquatA_intron_down_Pogo	TACGTGTC	14.2857	36.2857	0.0448685	ABREMOTIFAOSOSEM;ACGTABREMOTIFAOSOSEM;TACGTGTC	motif A ABRE-like sequence found in rice (O.s.) Osem gene promoter; Essential for activation by VP1; Important for regulation by ABA; See S000102, S000300; TRAB1, bZIP transcription factor, interacts with VP1 and mediates abscisic acid-induced transcritption;ABRE motif A found in the promoter of the rice (O.s.) Osem gene; ACGT-containing ABRE; Required for ABA-responsiveness and VP1 activation; B…
Atha_paraquatA_intron_down_Pogo	aAAATATCTk	28.5714	11.5455	0.0448685		RVE1 [Arabidopsis thaliana

## Sheet: Atha_photorespmutB_Mariner
sample	motif	perc	enrich	p.adj	motifname	desc
Atha_photorespiratorymutantB_upstream_down_Mariner	CAATGATTG	28.5714	36.7551	0.000499773	CAATGATTG	ATHB5 binding site motif
Atha_photorespiratorymutantB_upstream_down_Mariner	CAATSATTG	28.5714	36.7551	0.000499773	ATHB2ATCONSENSUS	Recognition sequence of Arabidopsis Athb-2 protein; Athb-2 protein has a HD-Zip motif (homeodomain (HD) with a closely linked leucine zipper motif (Zip)); See S000317; S=C/G
Atha_photorespiratorymutantB_upstream_down_Mariner	yCAATCAWtg	28.5714	29.5731	0.000882047		ATHB7_ARATH [Arabidopsis thaliana
Atha_photorespiratorymutantB_upstream_down_Mariner	CAATNATTG	28.5714	15.1345	0.00600928	ATHB5ATCORE	Consensus binding sequence for Arabidopsis (A.T.) class I HDzip (Homeodomein-leucine zipper) protein, ATHB5; ATHB5 protein forms dimers in solution; ATHB5 and ATHB6 exhibit identical DNA binding specificities; ATHB5 forms heterodimers with other class I HDzip proteins; See also S000475
Atha_photorespiratorymutantB_upstream_down_Mariner	wAATATATTw	57.1429	4.52968	0.0136134		AHL20 [Arabidopsis thaliana

## Sheet: Atha_proteasomeinhA_SINE
sample	motif	perc	enrich	p.adj	motifname	desc

## Sheet: Atha_protmutB_Gypsy_downstream
sample	motif	perc	enrich	p.adj	motifname	desc
Atha_proteasomemutantB_downstream_up_Gypsy	CCTACCNNNNNNNCTNNNNA	10	889	0	HBOXPVCHS15	Binding site of two bean protein factors, KAP-1 and KAP-2; KAP-1 is a 97 kDa polypeptide; KAP-2 comprises two polypeptides of 76 kDa and 56 kDa; Elicitation of bean cell with glutathione causes a rapid increase in specific activities of KAP-1 and KAP2
Atha_proteasomemutantB_downstream_up_Gypsy	GTGGaCCCrs	10	889	0		TCP16 [Arabidopsis thaliana
Atha_proteasomemutantB_downstream_up_Gypsy	TACCGACGA	10	889	0	TACCGACGA	DRE-like promoter motif
Atha_proteasomemutantB_downstream_up_Gypsy	smrGCAGACATga	10	889	0		D9HNV4_MAIZE [Zea mays
Atha_proteasomemutantB_downstream_up_Gypsy	CGCGGCAT	10	592.667	0	OCTAMOTIF2	Octamer motif found in histone-gene-specific consensus sequences; 200 base upstream from the initiation codon ATG; Exist in all of seven plant histone genes
Atha_proteasomemutantB_downstream_up_Gypsy	GGCCGACGT	10	592.667	0	GGCCGACGT	DRE-like promoter motif
Atha_proteasomemutantB_downstream_up_Gypsy	mrCACGTGyk	10	592.667	0		MYC4 [Arabidopsis thaliana
Atha_proteasomemutantB_downstream_up_Gypsy	dwwkvhsACGTGKCa	10	444.5	0		GBF3 [Arabidopsis thaliana
Atha_proteasomemutantB_downstream_up_Gypsy	wCCTCGTACt	10	444.5	0		TOE2 [Arabidopsis thaliana
Atha_proteasomemutantB_downstream_up_Gypsy	AGCCGACCT	10	355.6	0	AGCCGACCT	DRE-like promoter motif
Atha_proteasomemutantB_downstream_up_Gypsy	YCYYACCWACC	10	355.6	0	PALBOXLPC	Box L; Consensus; One of three putative cis-acting elements (boxes P, A, and L) of phenylalanine ammonia-lyase (PAL; EC 4.3.1.5) genes in parsley (P.c.); None of these elements (boxes P, A, and L) alone, or the promoter region containing all of them together, conferred elicitor or light responsiveness. These elements appear to be necessary but not sufficient for elicitor- or light-mediated PAL ge…
Atha_proteasomemutantB_downstream_up_Gypsy	kkgccggcmm	10	296.333	0		AT4G00238 [Arabidopsis thaliana
Atha_proteasomemutantB_downstream_up_Gypsy	rrCACGTGyy	10	296.333	0		ILR3 [Arabidopsis thaliana
Atha_proteasomemutantB_downstream_up_Gypsy	wyTGTCGgc	10	254	0		ARF8 [Arabidopsis thaliana
Atha_proteasomemutantB_downstream_up_Gypsy	CTCAAGTGA	10	222.25	0	SORLIP3AT;CTCAAGTGA	one of Sequences Over-Represented in Light-Induced Promoters (SORLIPs) in Arabidopsis; Computationally identified phyA-induced motifs; See also S000482, S000483, S000485, S000486 (all SORLIPs), and also S000487, S000488, S000489, S000490 (all SORLREPs);SORLIP3
Atha_proteasomemutantB_downstream_up_Gypsy	CTGAAGAAGAA	10	222.25	0	TL1ATSAR	TL1, a consensus sequence overrepresented in the promoter regions of all 13 NPR1-responsive ER-resident genes surveyed; NPR1 is Nonexpressor of pathogenesis-related genes 1, also known as NIM1
Atha_proteasomemutantB_downstream_up_Gypsy	GACCGACGA	10	222.25	0	GACCGACGA	DRE-like promoter motif
Atha_proteasomemutantB_downstream_up_Gypsy	CCTACCNNNNNNNCT	10	197.556	0	HBOXCONSENSUSPVCHS	H-box; Consensus sequence of H-boxes found in bean (Phaseolus vulgaris) chs15 gene promoter; Essential for both light regulation and elicitor induction; Similar sequence was found in tobacco Tnt1 retrotransposon promoter (LTR); Tnt1 is induced by wounding and by abiotic stress; KAP-2 binds to the H-box and stimulates transcription from a promoter harboring the H-box; KAP-2 shares sequence similar…
Atha_proteasomemutantB_downstream_up_Gypsy	GTGATCAC	10	197.556	0	PIATGAPB;GTGATCAC	PI found in the Arabidopsis thaliana(A.T.) GAPB gene promoter; Located between -157 and -150; Mutations in the PI resulted in reductions of light-activated gene transcription; GAPB encodes the B subunit of chloroplast glyceraldehyde-3-phosphate dehydrogenase(GADPH) of A.T.;PI promoter motif
Atha_proteasomemutantB_downstream_up_Gypsy	mGCCGycaww	10	197.556	0		ATERF7 [Arabidopsis thaliana
Atha_proteasomemutantB_downstream_up_Gypsy	AGCCGCCA	10	177.8	0		ERF-5 [Arabidopsis thaliana
Atha_proteasomemutantB_downstream_up_Gypsy	gkdgTACgg	10	177.8	0		SPL14 [Arabidopsis thaliana
Atha_proteasomemutantB_downstream_up_Gypsy	ACACGTGT	10	148.167	0		ABF3 [Arabidopsis thaliana
Atha_proteasomemutantB_downstream_up_Gypsy	ACCwACCmg	10	148.167	0		P [Zea mays
Atha_proteasomemutantB_downstream_up_Gypsy	CACGTGTC	10	136.769	0	CACGTGTC	ABRE-like binding site motif
Atha_proteasomemutantB_downstream_up_Gypsy	GACGTGTA	10	136.769	0	GACGTGTA	ABRE-like binding site motif
Atha_proteasomemutantB_downstream_up_Gypsy	TGAwTGAwTGa	10	136.769	0		WUS1 [Arabidopsis thaliana
Atha_proteasomemutantB_downstream_up_Gypsy	TGTCGGYg	10	136.769	0		At4g32800 [Arabidopsis thaliana
Atha_proteasomemutantB_downstream_up_Gypsy	gCACGTGk	10	136.769	0		bHLH34 [Arabidopsis thaliana
Atha_proteasomemutantB_downstream_up_Gypsy	CACCTACC	10	127	0	CACCTACC	MYB binding site promoter
Atha_proteasomemutantB_downstream_up_Gypsy	CACGCGC	10	127	0	CACGCGC	FHY3/FAR1 binding site
Atha_proteasomemutantB_downstream_up_Gypsy	CACGCGCN	10	127	0	CACGCGCN
Atha_proteasomemutantB_downstream_up_Gypsy	CTATAAATAC	10	127	0	TATABOX1	TATA box; TATA box found in the 5'upstream region of rice alpha-amylase; TATA box found in beta-phaseolin promoter (Grace et al.); sequence and spacing of TATA box elements are critical for accurate initiation (Grace et al.)
Atha_proteasomemutantB_downstream_up_Gypsy	TGACACGT	10	127	0		MYC2 [Arabidopsis thaliana
Atha_proteasomemutantB_downstream_up_Gypsy	cacGTGskww	10	127	0		MYC3 [Arabidopsis thaliana
Atha_proteasomemutantB_downstream_up_Gypsy	sGwTAACGwy	10	127	0		OBP4 [Arabidopsis thaliana
Atha_proteasomemutantB_downstream_up_Gypsy	GGTTAACC	10	118.533	0		XM_002892704.1 [Arabidopsis lyrata
Atha_proteasomemutantB_downstream_up_Gypsy	cAsTryAsTs	10	111.125	0		[Arabidopsis thaliana
Atha_proteasomemutantB_downstream_up_Gypsy	ACACGGG	10	104.588	0	ACACGGG	DPBF1&2 binding site motif
Atha_proteasomemutantB_downstream_up_Gypsy	CAATCATTG	10	104.588	0	CAATCATTG	ATHB5 binding site motif
Atha_proteasomemutantB_downstream_up_Gypsy	CAATGATTG	10	104.588	0	CAATGATTG	ATHB5 binding site motif
Atha_proteasomemutantB_downstream_up_Gypsy	CAATSATTG	10	104.588	0	ATHB2ATCONSENSUS	Recognition sequence of Arabidopsis Athb-2 protein; Athb-2 protein has a HD-Zip motif (homeodomain (HD) with a closely linked leucine zipper motif (Zip)); See S000317; S=C/G
Atha_proteasomemutantB_downstream_up_Gypsy	CNNGAANNNTTCNNG	10	104.588	0	HSELIKENTACIDICPR1	HSE-like motif in -56 region of acidic PR1 gene of tobacco (N.t.); not found in basic PR1 gene
Atha_proteasomemutantB_downstream_up_Gypsy	AACCTACC	10	98.7778	0	AACCTACC	MYB binding site promoter
Atha_proteasomemutantB_downstream_up_Gypsy	TCrCCGGArAw	10	98.7778	0		At3g14180 [Arabidopsis thaliana
Atha_proteasomemutantB_downstream_up_Gypsy	sCGCCGCC	10	98.7778	0		CRF4 [Arabidopsis thaliana
Atha_proteasomemutantB_downstream_up_Gypsy	scGCCGcc	10	98.7778	0		AT3G23230 [Arabidopsis thaliana
Atha_proteasomemutantB_downstream_up_Gypsy	GCGGCAAA	10	88.9	0	E2FBNTRNR	E2Fb found in the tobacco (N.t.) RNR (Ribonucleotide reductase) gene promoter; Binding site of tobacco E2F; Involved in upregulation of the promoter at G1/S transition; See S000366; dE2F (distal reverse E2F element) important for regulating specific RNR1a gene expression in respsonse to UV-C irradiation; See S000455
Atha_proteasomemutantB_downstream_up_Gypsy	caCGTGc	10	88.9	0		PK18474.1 [Cannabis sativa
Atha_proteasomemutantB_downstream_up_Gypsy	rCACGTGy	10	88.9	0		At4g16430 [Arabidopsis thaliana
Atha_proteasomemutantB_downstream_up_Gypsy	yTAGGGCa	10	88.9	0		TRFL5 [Arabidopsis thaliana
Atha_proteasomemutantB_downstream_up_Gypsy	ysACGTGkmm	10	84.6667	0		GBF1 [Arabidopsis thaliana
Atha_proteasomemutantB_downstream_up_Gypsy	TTTGTCsywwT	10	80.8182	0		ID1 [Zea mays
Atha_proteasomemutantB_downstream_up_Gypsy	mgGAwwTCcw	10	77.3043	0		GPRI1 [Arabidopsis thaliana
Atha_proteasomemutantB_downstream_up_Gypsy	CGCCGcCr	10	71.12	0		PK19363.1 [Cannabis sativa
Atha_proteasomemutantB_downstream_up_Gypsy	YCTCGTAC	10	71.12	0		SMZ_ARATH [Arabidopsis thaliana
Atha_proteasomemutantB_downstream_up_Gypsy	cGCCGCCr	10	71.12	0		0100010458 [Ostreococcus tauri
Atha_proteasomemutantB_downstream_up_Gypsy	ryygTAcrry	10	71.12	0		AT1G76580 [Arabidopsis thaliana
Atha_proteasomemutantB_downstream_up_Gypsy	mGCCGCCg	10	65.8519	0		ORA59 [Arabidopsis thaliana
Atha_proteasomemutantB_downstream_up_Gypsy	ybAcgTGkmm	10	65.8519	0		GBF3 [Arabidopsis thaliana
Atha_proteasomemutantB_downstream_up_Gypsy	TGGACGG	10	63.5	0	CMSRE1IBSPOA	CMSRE-1 (Carbohydrate Metabolite Signal Responsive Element 1) found in the promoter of sweet potato (I.b.) sporamin A gene
Atha_proteasomemutantB_downstream_up_Gypsy	aTwRCGTAAw	10	63.5	0		NST1 [Arabidopsis thaliana
Atha_proteasomemutantB_downstream_up_Gypsy	vGAAssTTCy	10	63.5	0		AT-HSFB2A [Arabidopsis thaliana
Atha_proteasomemutantB_downstream_up_Gypsy	CCNNNNNNNNNNNNCCACG	10	61.3103	0	UPRMOTIFIIAT	Motif II in the conserved UPR (unfolded protein response) cis-acting element in Arabidopsis genes coding for SAR1B, HSP-90, SBR-like, Ca-ATPase 4, CNX1, PDI, etc.; See S000425, S000428, S000429
Atha_proteasomemutantB_downstream_up_Gypsy	arGTCAAmrc	10	61.3103	0		WRKY43-isoform1 [Arabidopsis thaliana
Atha_proteasomemutantB_downstream_up_Gypsy	GACGTGGA	10	59.2667	0	GACGTGGA	ABRE-like binding site motif
Atha_proteasomemutantB_downstream_up_Gypsy	mCACGTGk	10	59.2667	0		LOC_Os05g36160 [Oryza sativa
Atha_proteasomemutantB_downstream_up_Gypsy	wTwwAAAATTYAAAw	10	59.2667	0		SOL1_ARATH [Arabidopsis thaliana
Atha_proteasomemutantB_downstream_up_Gypsy	CAATNATTG	10	57.3548	0	ATHB5ATCORE	Consensus binding sequence for Arabidopsis (A.T.) class I HDzip (Homeodomein-leucine zipper) protein, ATHB5; ATHB5 protein forms dimers in solution; ATHB5 and ATHB6 exhibit identical DNA binding specificities; ATHB5 forms heterodimers with other class I HDzip proteins; See also S000475
Atha_proteasomemutantB_downstream_up_Gypsy	CGsCGCCr	10	57.3548	0		LOC_Os05g41760 [Oryza sativa
Atha_proteasomemutantB_downstream_up_Gypsy	sCACGTGk	10	57.3548	0		AT1G01260 [Arabidopsis thaliana
Atha_proteasomemutantB_downstream_up_Gypsy	wTTTrAATwTTtwAW	10	55.5625	0		At2g20110 [Arabidopsis thaliana
Atha_proteasomemutantB_downstream_up_Gypsy	TAGATCTG	10	53.8788	0		GATA10 [Arabidopsis thaliana
Atha_proteasomemutantB_downstream_up_Gypsy	sGCCGcCr	10	53.8788	0		ATERF13 [Arabidopsis thaliana
Atha_proteasomemutantB_downstream_up_Gypsy	tAGATCTG	10	53.8788	0		GATA11 [Arabidopsis thaliana
Atha_proteasomemutantB_downstream_up_Gypsy	ACACTGG	10	52.2941	0	ACACTGG	DPBF1&2 binding site motif
Atha_proteasomemutantB_downstream_up_Gypsy	CACCAACC	10	52.2941	0	CACCAACC	MYB binding site promoter
Atha_proteasomemutantB_downstream_up_Gypsy	GGTTGGTG	10	52.2941	0		AtMYB93 [Arabidopsis thaliana
Atha_proteasomemutantB_downstream_up_Gypsy	msTGACrkCw	10	52.2941	0		GRMZM2G087741 [Zea mays
Atha_proteasomemutantB_downstream_up_Gypsy	ACGTGTC	10	50.8	0	GADOWNAT	Sequence present in 24 genes in the GA-down regulated d1 cluster (106 genes) found in Arabidopsis seed germination; This motif is similar to ABRE (Busk and Pages 1998)
Atha_proteasomemutantB_downstream_up_Gypsy	tyaGATCtrh	10	50.8	0		GATA12 [Arabidopsis thaliana
Atha_proteasomemutantB_downstream_up_Gypsy	ACACCGG	10	46.7895	0	ACACCGG	DPBF1&2 binding site motif
Atha_proteasomemutantB_downstream_up_Gypsy	yrGATargg	10	46.7895	0		AT5G08520 [Arabidopsis thaliana
Atha_proteasomemutantB_downstream_up_Gypsy	gTTAACCa	10	45.5897	0		GT-1 [Arabidopsis thaliana
Atha_proteasomemutantB_downstream_up_Gypsy	rrCryGTGbc	10	45.5897	0		fgenesh1_pg.C_Chr_14.0001000151 [Ostreococcus tauri
Atha_proteasomemutantB_downstream_up_Gypsy	ACGTSSSC	10	44.45	0	ABREOSRAB21	ABA responsive element (ABRE) of wheat Em and rice (O.s.) rab21 genes; Proposed consensus sequence for the repeated motif (Em1a and Em1b) of wheat Em gene; S=C/G
Atha_proteasomemutantB_downstream_up_Gypsy	NCGCGCCN	10	44.45	0	NCGCGCCN	similar to ACGCGCCTCCT (ACGCGCCTcct (PLACE)); similar to ATGCCGCGCCCATG (atgCCGCGCCCatg (PLACE)); similar to CATCCGCGCCGGT (catCCGCGCCGgt (PLACE));
Atha_proteasomemutantB_downstream_up_Gypsy	aYACGCAA	10	44.45	0		At5g07680 [Arabidopsis thaliana
Atha_proteasomemutantB_downstream_up_Gypsy	AGCCGCC	10	43.3659	0	AGCBOXNPGLB	AGC box repeated twice in a 61 bp enhancer element in tobacco (N.p.) class I beta-1,3-glucanase (GLB) gene; See S000036, S000089; GCC-box; Binding sequence of Arabidopsis AtERFs; AtERF1,2 and 5 functioned as activators of GCC box-dependent transcription; AtERF3 and 4 acted as repressors; AtERF proteins are stress signal-response factors; EREBP2 binding site; Conserved in most PR-protein genes; Ri…
Atha_proteasomemutantB_downstream_up_Gypsy	TGTCAGAa	10	43.3659	0		GRF9 [Arabidopsis thaliana
Atha_proteasomemutantB_downstream_up_Gypsy	ACACAGG	10	42.3333	0	ACACAGG	DPBF1&2 binding site motif
Atha_proteasomemutantB_downstream_up_Gypsy	ACCTACC	10	42.3333	0	ACCTACC	MYB4 binding site motif
Atha_proteasomemutantB_downstream_up_Gypsy	RRYGCCGT	10	42.3333	0	RRYGCCGT	JUB1/NAC042 binding site
Atha_proteasomemutantB_downstream_up_Gypsy	mhrGTCAAss	10	39.5111	0		WRKY18 [Arabidopsis thaliana
Atha_proteasomemutantB_downstream_up_Gypsy	kmCAcgtsr	10	35.56	0		GBF2 [Arabidopsis thaliana
Atha_proteasomemutantB_downstream_up_Gypsy	rTGACGtvw	10	34.8627	0		0300010272 [Ostreococcus tauri
Atha_proteasomemutantB_downstream_up_Gypsy	thayACgywa	10	34.8627	0		e_gw1.288.15.1 [Physcomitrella patens
Atha_proteasomemutantB_downstream_up_Gypsy	yGCCGCC	10	34.8627	0		ERF2 [Nicotiana tabacum
Atha_proteasomemutantB_downstream_up_Gypsy	ACACCAG	10	34.1923	0	ACACCAG	DPBF1&2 binding site motif
Atha_proteasomemutantB_downstream_up_Gypsy	ACACGTG	10	34.1923	0	ACACGTG	DPBF1&2 binding site motif
Atha_proteasomemutantB_downstream_up_Gypsy	CaCGtGt	10	34.1923	0		MYC2_ARATH [Arabidopsis thaliana
Atha_proteasomemutantB_downstream_up_Gypsy	CCACmWmmyymb	10	33.5472	0		LIM1 [Nicotiana tabacum
Atha_proteasomemutantB_downstream_up_Gypsy	rwwwbyyyAMCwAmY	10	32.9259	0		MYB93 [Arabidopsis thaliana
Atha_proteasomemutantB_downstream_up_Gypsy	wawrGATaag	10	32.3273	0		PK27213.1 [Cannabis sativa
Atha_proteasomemutantB_downstream_up_Gypsy	wyCCGGrrww	10	31.75	0		LBD16 [Arabidopsis thaliana
Atha_proteasomemutantB_downstream_up_Gypsy	wrTCAATCAa	10	31.193	0		HB-4 [Arabidopsis thaliana
Atha_proteasomemutantB_downstream_up_Gypsy	ygsyGgcyy	10	31.193	0		AT5G07580 [Arabidopsis thaliana
Atha_proteasomemutantB_downstream_up_Gypsy	rTGACGTm	10	30.6552	0		OBF5 [Arabidopsis thaliana
Atha_proteasomemutantB_downstream_up_Gypsy	yAACsGmC	10	29.6333	0		GAMYB [Hordeum vulgare
Atha_proteasomemutantB_downstream_up_Gypsy	ACGTGKC	10	29.1475	0	ACGTABREMOTIFA2OSEM	Experimentally determined sequence requirement of ACGT-core of motif A in ABRE of the rice gene, OSEM; See S000281; DRE and ABRE are interdependent in the ABA-responsive expression of the rd29A in Arabidopsis; K=G/T
Atha_proteasomemutantB_downstream_up_Gypsy	GTTTHGCAA	10	29.1475	0	ANAERO4CONSENSUS	One of 16 motifs found in silico in promoters of 13 anaerobic genes involved in the fermentative pathway (anaerobic set 1)(Mohanty et al., 2005); Arbitrary named ANAERO4CONSENSUS by the PLACEdb curator; See also S000477, S000478, S000479, S000481; H=A/T/C
Atha_proteasomemutantB_downstream_up_Gypsy	AGGGATG	10	28.2222	0	AGGGATG	NAC binding site
Atha_proteasomemutantB_downstream_up_Gypsy	yGGTCAAc	10	28.2222	0		WRKY63 [Arabidopsis thaliana
Atha_proteasomemutantB_downstream_up_Gypsy	TATAAGAg	10	27.7812	0		TBP1_ARATH [Arabidopsis thaliana
Atha_proteasomemutantB_downstream_up_Gypsy	ACCGAGA	10	27.3538	0	DRE1COREZMRAB17	DRE1 core found in maize (Z.M.) rab17 gene promoter; DRE1 was protected, in in vivo footprinting, by a protein in embryos specifically, but in leaves, was protected when was treated with ABA and drought; rab17 is expressed during late embryogenesis, and is induced by ABA; See S000150, S000200 and S000402
Atha_proteasomemutantB_downstream_up_Gypsy	scrCCGmyw	10	27.3538	0		AT1G75490 [Arabidopsis thaliana
Atha_proteasomemutantB_downstream_up_Gypsy	AGCGGG	10	26.5373	0	BS1EGCCR	BS1 (binding site 1) found in E. gunnii Cinnamoyl-CoA reductase (CCR) gene promoter; nuclear protein binding site; Required for vascular expression
Atha_proteasomemutantB_downstream_up_Gypsy	CAGATCNG	10	25.7681	0	CAGATCNG
Atha_proteasomemutantB_downstream_up_Gypsy	GTCGAC	10	25.7681	0	CRTDREHVCBF2	Preferred sequence for AP2 transcriptional activator HvCBF2 of barley; Core CRT/DRE motif; HvCBF2 bound to a (G/a)(T/c)CGAC core motif (Xue, 2003); DNA binding is regulated by temperature; This motif was erroneously ID-labeled in PLACEdb as CDTDREHVCBF2, and was corrected on 22 June, 2006
Atha_proteasomemutantB_downstream_up_Gypsy	rahsCGgsrr	10	25.7681	0		LBD4 [Arabidopsis thaliana
Atha_proteasomemutantB_downstream_up_Gypsy	sAwAARGTgr	10	25.0423	0		DOF5.7 [Arabidopsis thaliana
Atha_proteasomemutantB_downstream_up_Gypsy	AGATCCAA	10	24.6944	0	AGMOTIFNTMYB2	AG-motif found at -114 of the promoter of NtMyb2 gene; NtMyb2 is a regulator of the tobacco retrotransposon Tto1 and the defence-related gene phenylalanine ammonia lyase (PAL), which are induced by various stress such as wounding or elicitor treatment; AGP1 (GATA-type zinc finger protein) binding site
Atha_proteasomemutantB_downstream_up_Gypsy	dyyGTACrrh	10	24.3562	0		fgenesh1_pg.scaffold_194000034 [Physcomitrella patens
Atha_proteasomemutantB_downstream_up_Gypsy	waGATtCyyy	10	24.3562	0		AT2G01060 [Arabidopsis thaliana
Atha_proteasomemutantB_downstream_up_Gypsy	asmtGTCahw	10	24.027	0		KNAT3 [Arabidopsis thaliana
Atha_proteasomemutantB_downstream_up_Gypsy	cRGTCAAm	10	23.7067	0		ATWRKY2 [Arabidopsis thaliana
Atha_proteasomemutantB_downstream_up_Gypsy	hcssrcccr	10	23.7067	0		LOC_Os03g25430 [Oryza sativa
Atha_proteasomemutantB_downstream_up_Gypsy	CANGTGTC	10	23.3947	0	CANGTGTC	similar to TCCACGTGTCTCC (tcCACGTGTCtcc (PLACE)); similar to CGCACGTGTCCGC (cgCACGTGTCcgc (PLACE)); similar to GCCACGTGTCC (gcCACGTGTCc (PLACE)); similar to CACGTGTCCAC (CACGTGTCcac (AGRIS)); similar to CGCCACGTGTCC (cgcCACGTGTCc (PLACE)); similar to TGCCACGTGTCA (tgcCACGTGTCa (PLACE));
Atha_proteasomemutantB_downstream_up_Gypsy	TAATrATTg	10	22.7949	0		HAHB-4 [Helianthus annuus
Atha_proteasomemutantB_downstream_up_Gypsy	hsacgTGkm	10	22.5063	0		bZIP68 [Arabidopsis thaliana
Atha_proteasomemutantB_downstream_up_Gypsy	sAwAAAGkdaa	10	22.225	0		DOF35_ARATH [Arabidopsis thaliana
Atha_proteasomemutantB_downstream_up_Gypsy	CACGTG	10	21.6829	0	CACGTGMOTIF;CACGTG	CACGTG motif; G-box; Binding site of Arabidopsis GBF4; C. roseus G-box binding factor 1 (CrGBF1) and 1 (CrGBF2) can act as transcriptional repressors of the Str promoter via direct interaction with the G-box; See S000345; Essential for expression of beta-phaseolin gene during embryogenesis in bean, tobacco, Arabidopsis; Tomato Pti4 (ERF) regulates defense-related gene expression via GCC box and n…
Atha_proteasomemutantB_downstream_up_Gypsy	GACGTC	10	21.6829	0	ACGTCBOX	C-box according to the nomenclature of ACGT elements by Foster et al. (FASEB J 8:192-200 (1994)); One of ACGT elements; Factors groups 1, 2 and 3 have affinity for C-box (Izawa et al. J Mol Biol. 230:1131-1144 (1993)); RITA-1 binding site (Izawa et al. 1994)
Atha_proteasomemutantB_downstream_up_Gypsy	GAGTGAG	10	21.6829	0	SORLIP5AT;GAGTGAG	one of Sequences Over-Represented in Light-Induced Promoters (SORLIPs) in Arabidopsis; Computationally identified phyA-induced motifs; See also S000482, S000483, S000484, S000485 (all SORLIPs), and also S000487, S000488, S000489, S000490 (all SORLREPs); Over-represented in both light-induced cotyledon-specific and root-specific genes (Jiao et al. 2005; see S000482);SORLIP5
Atha_proteasomemutantB_downstream_up_Gypsy	NCACGTGN	10	21.6829	0	NCACGTGN	similar to CCACGTGGCCA (CCACGTGGcca (PLACE)); similar to GGACACGTGGC (ggACACGTGGc (PLACE)); similar to CGCCACGTGTCC (cgCCACGTGTcc (PLACE)); similar to GCCACGTGGC (gCCACGTGGc (PLACE)); similar to ACCACGTGGC (aCCACGTGGc (PLACE)); similar to ATCTCACGTGATG (atcTCACGTGAtg (PLACE)); similar to TCCACGTGGT (tCCACGTGGt (PLACE)); similar to GCCACGTGCC (gCCACGTGCc (PLACE)); similar to TGACACGTGGCA (tgACACGT…
Atha_proteasomemutantB_downstream_up_Gypsy	CGAACTT	10	21.1667	0	AMMORESIVDCRNIA1	Motif (IVD) found in the Chlamydomonas (C.R.) Nia1 gene promoter; Located between -51 and -42; Involved in Nia1 transcription repression
Atha_proteasomemutantB_downstream_up_Gypsy	GCCGCC	10	21.1667	0	GCCCORE;GCCGCC	Core of GCC-box found in many pathogen-responsive genes such as PDF1.2, Thi2.1, and PR4; Has been shown to function as ethylene-responsive element; See S000036, S000232, S000332; Appears to play important roles in regulating jasmonate-responsive gene expression; Tomato Pti4 (ERF) regulates defence-related gene expression via GCC box and non-GCC box cis elements (Myb1 (GTTAGTT) and G-box(CACGTG));…
Atha_proteasomemutantB_downstream_up_Gypsy	ACAGAGNG	10	20.6744	0	ACAGAGNG
Atha_proteasomemutantB_downstream_up_Gypsy	GrCrGTTr	10	20.4368	0		AtMYB77 [Arabidopsis thaliana
Atha_proteasomemutantB_downstream_up_Gypsy	TAACGTA	10	20.4368	0	GARE2OSREP1	Gibberellin-responsive element (GARE) found in the promoter region of a cystein proteinase (REP-1) gene in rice; See S000020
Atha_proteasomemutantB_downstream_up_Gypsy	CCGTCG	10	20.2045	0	HEXAMERATH4;CCGTCG	hexamer motif of Arabidopsis thaliana (A.t.) histone H4 promoter;Hexamer promoter motif
Atha_proteasomemutantB_downstream_up_Gypsy	wGTACkaym	10	19.5385	0		SPL7 [Arabidopsis thaliana
Atha_proteasomemutantB_downstream_up_Gypsy	SCATGCAW	10	19.3261	0		FUS3 [Arabidopsis thaliana
Atha_proteasomemutantB_downstream_up_Gypsy	AACTACC	10	18.3299	0	AACTACC	MYB4 binding site motif
Atha_proteasomemutantB_downstream_up_Gypsy	wkgcyGsc	10	18.3299	0		RAP2.2 [Arabidopsis thaliana
Atha_proteasomemutantB_downstream_up_Gypsy	AACAATCT	10	17.9596	0	AACAATCT	CCA1 binding site motif
Atha_proteasomemutantB_downstream_up_Gypsy	CCGTCC	10	17.9596	0	PALBOXAPC	Box A; Consensus; One of three putative cis-acting elements (boxes P, A, and L) of phenylalanine ammonia-lyase (PAL; EC 4.3.1.5) genes in parsley (P.c.); None of these elements (boxes P, A, and L) alone, or the promoter region containing all of them together, conferred elicitor or light responsiveness. These elements appear to be necessary but not sufficient for elicitor- or light-mediated PAL ge…
Atha_proteasomemutantB_downstream_up_Gypsy	TCTCTCTCT	10	17.78	0	CTRMCAMV35S	CT-rich motif (inverted GAGA) found in a 60-nucleotide region (S1) downstream of the transcription start site of the CaMV 35S RNA; Can enhance gene expression; Inverted GAGA; See also S000405, S000427 (GAGA); (TC)4T
Atha_proteasomemutantB_downstream_up_Gypsy	yACGyAAy	10	17.604	0		anac025 [Arabidopsis thaliana
Atha_proteasomemutantB_downstream_up_Gypsy	GAGGGANA	10	17.4314	0	GAGGGANA	similar to AAGAGGGAAAAAT (aaGAGGGAAAaat (AGRIS));
Atha_proteasomemutantB_downstream_up_Gypsy	aakATTCbyy	10	17.4314	0		PHL3_ARATH [Arabidopsis thaliana
Atha_proteasomemutantB_downstream_up_Gypsy	ACCAACC	10	17.2621	0	ACCAACC	MYB4 binding site motif
Atha_proteasomemutantB_downstream_up_Gypsy	CCAATGT	10	17.2621	0	LEAFYATAG	Target sequence of LEAFY in the intron of AGAMOUS gene in Arabidopsis; See Lohmann et al. Cell 105:793-803 (2003)
Atha_proteasomemutantB_downstream_up_Gypsy	AGCmGsC	10	17.0962	0		Ethylene-responsive [Oryza sativa
Atha_proteasomemutantB_downstream_up_Gypsy	awAAAGygm	10	17.0962	0		cdf3 [Arabidopsis thaliana
Atha_proteasomemutantB_downstream_up_Gypsy	CTTATCCN	10	16.7736	0	CTTATCCN
Atha_proteasomemutantB_downstream_up_Gypsy	GGGTNTTA	10	16.7736	0	GGGTNTTA
Atha_proteasomemutantB_downstream_up_Gypsy	NCGTGTCN	10	16.6168	0	NCGTGTCN	similar to GCCACGTGTCCCGC (gccACGTGTCCcgc (PLACE)); similar to CCTCGTGTCTC (ccTCGTGTCTc (PLACE)); similar to CGCGCGTGTCACGC (cgcGCGTGTCAcgc (AGRIS)); similar to GCCACGTGTCC (gccACGTGTCC (PLACE)); similar to ACGCGTGTCCTC (acGCGTGTCCtc (PLACE)); similar to GCGTGTCACGC (GCGTGTCAcgc (AGRIS)); similar to GCCACGTGTCA (gccACGTGTCA (PLACE));
Atha_proteasomemutantB_downstream_up_Gypsy	sAWAAAGKdra	10	16.6168	0		AT5G63260 [Arabidopsis thaliana
Atha_proteasomemutantB_downstream_up_Gypsy	yRGTCAAc	10	16.6168	0		WRKY25 [Arabidopsis thaliana
Atha_proteasomemutantB_downstream_up_Gypsy	saGATcyrr	10	16.463	0		GATA8 [Arabidopsis thaliana
Atha_proteasomemutantB_downstream_up_Gypsy	TATCCAC	10	16.3119	0	TATCCACHVAL21	TATCCAC box is a part of the conserved cis-acting response complex (GARC) that most often contain three sequence motifs, the TAACAAA box (see S000181), or GA-responsive element (GARE); the pyrimidine box, CCTTTT (see S000259); and the TATCCAC box, which are necessary for a full GA response
Atha_proteasomemutantB_downstream_up_Gypsy	rarKTaGGy	10	16.1636	0		MYB24 [Arabidopsis thaliana
Atha_proteasomemutantB_downstream_up_Gypsy	sTrmACcahy	10	16.1636	0		HAT3.1 [Arabidopsis thaliana
Atha_proteasomemutantB_downstream_up_Gypsy	GGACCNNC	10	16.018	0	GGACCNNC
Atha_proteasomemutantB_downstream_up_Gypsy	AAGTCNAC	10	15.875	0	AAGTCNAC
Atha_proteasomemutantB_downstream_up_Gypsy	CCAGTG	10	15.7345	0	CCAGTG	LFY consensus binding site motif
Atha_proteasomemutantB_downstream_up_Gypsy	CACGNAGN	10	15.5965	0	CACGNAGN	similar to TCCACGTAGATCC (tcCACGTAGAtcc (PLACE)); similar to GCCACGTAGG (gcCACGTAGG (PLACE)); similar to AGGCACGTAGTGGT (aggCACGTAGTggt (AGRIS)); similar to CGCCACGTAGG (cgcCACGTAGG (PLACE)); similar to GACACGTAGAGAC (gaCACGTAGAgac (PLACE));
Atha_proteasomemutantB_downstream_up_Gypsy	ANAGCGNG	10	15.3276	0	ANAGCGNG	similar to GTGACAGCGTGAAA (gtgACAGCGTGaaa (PLACE));
Atha_proteasomemutantB_downstream_up_Gypsy	CACCGNCN	10	15.3276	0	CACCGNCN
Atha_proteasomemutantB_downstream_up_Gypsy	GGCCCANN	10	15.0678	0	GGCCCANN	similar to ATCGGCCCAGACGT (atcGGCCCAGAcgt (PLACE)); similar to TGTGGCCCATTAT (tgtGGCCCATTat (PLACE)); similar to ACCGGCCCACTT (accGGCCCACTt (PLACE));
Atha_proteasomemutantB_downstream_up_Gypsy	TGTCACA	10	14.6942	0	TGTCACACMCUCUMISIN	TGTCACA motif found in the region (from -254 to -215) of cucumisin (a subtilisin-like serine protease) in the fruit of melon (Cucumis melo L.); A novel enhancer element necessary for fruit-specific expression of the cucumisin gene
Atha_proteasomemutantB_downstream_up_Gypsy	ANTTAGGG	10	14.4553	0	ANTTAGGG
Atha_proteasomemutantB_downstream_up_Gypsy	CNGTGNTC	10	14.4553	0	CNGTGNTC
Atha_proteasomemutantB_downstream_up_Gypsy	CTAACCA	10	14.4553	0	MYBATRD22;CTAACCA	Binding site for MYB (ATMYB2) in dehydration-responsive gene, rd22; MYB binding site in rd22 gene of Arabidopsis thaliana; ABA-induction; Located at ca. -141 of rd22 gene; Also MYC at ca. -200 of rd22 gene; See S000174 (MYCATRD22); See S000355;AtMYB2 BS in RD22
Atha_proteasomemutantB_downstream_up_Gypsy	CTGTGNCN	10	14.3387	0	CTGTGNCN
Atha_proteasomemutantB_downstream_up_Gypsy	GGNNGCTA	10	14.3387	0	GGNNGCTA	similar to TGAGGTTGCTATTG (tgaGGTTGCTAttg (AGRIS));
Atha_proteasomemutantB_downstream_up_Gypsy	CNGTNGGA	10	14.224	0	CNGTNGGA
Atha_proteasomemutantB_downstream_up_Gypsy	TGTGnnATG	10	14.224	0		Zinc [Arabidopsis thaliana
Atha_proteasomemutantB_downstream_up_Gypsy	TGAAAACT	10	14	0	CEREGLUBOX2PSLEGA	cereal glutenin box in pea legumin gene (legA); sequence homologous to the cereal glutenin gene control element (-300 element)
Atha_proteasomemutantB_downstream_up_Gypsy	KMyACGTbR	10	13.8906	0		ABI5 [Arabidopsis thaliana
Atha_proteasomemutantB_downstream_up_Gypsy	yryGATcrr	10	13.6769	0		GATA15 [Arabidopsis thaliana
Atha_proteasomemutantB_downstream_up_Gypsy	ACGTCNNC	10	13.5725	0	ACGTCNNC	similar to GCCACGTCGGCC (gccACGTCGGCc (AGRIS)); similar to GCTACGTCGGCT (gctACGTCGGCt (AGRIS)); similar to CCACGTCATCCCA (ccACGTCATCcca (PLACE)); similar to CATACGTCGTCAAT (catACGTCGTCaat (AGRIS)); similar to AATACGTCATCATG (aatACGTCATCatg (AGRIS)); similar to GCAACGTCGGCA (gcaACGTCGGCa (AGRIS)); similar to CATACGTCGTCAA (catACGTCGTCaa (PLACE));
Atha_proteasomemutantB_downstream_up_Gypsy	CCNCTNCC	10	13.4697	0	CCNCTNCC
Atha_proteasomemutantB_downstream_up_Gypsy	NCCGTNGA	10	13.4697	0	NCCGTNGA	similar to CTGCCCGTAGAAAT (ctgCCCGTAGAaat (PLACE));
Atha_proteasomemutantB_downstream_up_Gypsy	AACCAAAC	10	13.3684	0	AACCAAAC	MYB binding site promoter
Atha_proteasomemutantB_downstream_up_Gypsy	GTGNCAGN	10	13.2687	0	GTGNCAGN	similar to AGTGACAGCGTG (aGTGACAGCgtg (PLACE));
Atha_proteasomemutantB_downstream_up_Gypsy	yrGAATCT	10	13.2687	0		HRS1 [Arabidopsis thaliana
Atha_proteasomemutantB_downstream_up_Gypsy	NGTNCCCA	10	13.1704	0	NGTNCCCA
Atha_proteasomemutantB_downstream_up_Gypsy	CACGNCAN	10	13.0735	0	CACGNCAN	similar to CCACGTCATC (cCACGTCATc (PLACE)); similar to ACACACGTCAAACA (acaCACGTCAAaca (PLACE));
Atha_proteasomemutantB_downstream_up_Gypsy	AGNCCNCA	10	12.8841	0	AGNCCNCA
Atha_proteasomemutantB_downstream_up_Gypsy	ANACGNGG	10	12.8841	0	ANACGNGG	similar to GACACGTGGA (gACACGTGGa (PLACE)); similar to TGACACGTGGCA (tgACACGTGGca (PLACE)); similar to GGACACGTGGC (ggACACGTGGc (PLACE)); similar to GGACACGTGGCG (ggACACGTGGcg (PLACE)); similar to GAGACGTGGA (gAGACGTGGa (PLACE)); similar to GAGACACGAGG (gagACACGAGG (PLACE));
Atha_proteasomemutantB_downstream_up_Gypsy	CCAGANNG	10	12.8841	0	CCAGANNG
Atha_proteasomemutantB_downstream_up_Gypsy	GCCGMC	10	12.7914	0	GCCG[A,C]C	ERF6 binding site
Atha_proteasomemutantB_downstream_up_Gypsy	GTTAACyv	10	12.7	0		GSVIVG00007522001 [Vitis vinifera
Atha_proteasomemutantB_downstream_up_Gypsy	wwwCGhATwWT	10	12.7	0		At1g14687 [Arabidopsis thaliana
Atha_proteasomemutantB_downstream_up_Gypsy	AATAAAYAAA	10	12.6099	0	MARABOX1	A-box found in SAR(scaffold attachment region; or matrix attachment region, MAR)
Atha_proteasomemutantB_downstream_up_Gypsy	TGCAAAG	10	12.6099	0	PROLAMINBOXOSGLUB1	Prolamine box found in the rice (O.s.) GluB-1 gene promoter; Involved in quantitative regulation of the GluB-1 gene; See S000276, S000277, S000278 (for elements in GluB-1); See S000001, S000091, S000265, S000341 (for Prolamin box)
Atha_proteasomemutantB_downstream_up_Gypsy	ANCGNCCA	10	12.5211	0	ANCGNCCA	similar to AACCGACCAAAC (aACCGACCAaac (AGRIS)); similar to TACCGACCATAC (tACCGACCAtac (AGRIS)); similar to GACCGACCAGAC (gACCGACCAgac (AGRIS));
Atha_proteasomemutantB_downstream_up_Gypsy	CACCTG	10	12.5211	0	RAV1BAT;CACCTG	Binding consensus sequence of an Arabidopsis (A.t.) transcription factor, RAV1; RAV1 specifically binds to DNA with bipartite sequence motifs of RAV1-A (CAACA) and RAV1-B (CACCTG); RAV1 protein contain AP2-like and B3-like domains; The AP2-like and B3-like domains recognize the CAACA and CACCTG motifs, respectively; The expression level of RAV1 were relatively high in rosette leaves and roots; Se…
Atha_proteasomemutantB_downstream_up_Gypsy	CCGNTNGA	10	12.4336	0	CCGNTNGA	similar to AGACCGATGGAAAA (agaCCGATGGAaaa (PLACE));
Atha_proteasomemutantB_downstream_up_Gypsy	CNGGGTTN	10	12.4336	0	CNGGGTTN
Atha_proteasomemutantB_downstream_up_Gypsy	wdsmGACAar	10	12.3472	0		ARFB_ARATH [Arabidopsis thaliana
Atha_proteasomemutantB_downstream_up_Gypsy	ACACTTG	10	12.2621	0	ACACTTG	DPBF1&2 binding site motif
Atha_proteasomemutantB_downstream_up_Gypsy	AGNGGNCA	10	12.2621	0	AGNGGNCA	similar to TCAAGGGGGCATGT (tcaAGGGGGCAtgt (AGRIS));
Atha_proteasomemutantB_downstream_up_Gypsy	mtgwAyctr	10	12.2621	0		EIL1 [Arabidopsis thaliana
Atha_proteasomemutantB_downstream_up_Gypsy	AACAACC	10	12.1781	0	AACAACC	MYB4 binding site motif
Atha_proteasomemutantB_downstream_up_Gypsy	GACAGNGN	10	12.0952	0	GACAGNGN	similar to AGTGACAGCGTGAA (agtGACAGCGTgaa (PLACE));
Atha_proteasomemutantB_downstream_up_Gypsy	AGCAGC	10	11.8533	0	ANAERO2CONSENSUS	One of 16 motifs found in silico in promoters of 13 anaerobic genes involved in the fermentative pathway (anaerobic set 1)(Mohanty et al., 2005); Arbitrary named ANAERO2CONSENSUS by the PLACEdb curator; See also S000477, S000479, S000480, S000481
Atha_proteasomemutantB_downstream_up_Gypsy	tGATTGTT	10	11.8533	0		A0A090M8Q1_OSTTA [Ostreococcus tauri
Atha_proteasomemutantB_downstream_up_Gypsy	ACCCTNNC	10	11.7748	0	ACCCTNNC
Atha_proteasomemutantB_downstream_up_Gypsy	NGANGGCA	10	11.7748	0	NGANGGCA	similar to AGCAGAAGGCACGT (agcAGAAGGCAcgt (AGRIS));
Atha_proteasomemutantB_downstream_up_Gypsy	sTYGTayTy	10	11.6974	0		HMG1 [Pisum sativum
Atha_proteasomemutantB_downstream_up_Gypsy	GGNTNCAC	10	11.6209	0	GGNTNCAC	similar to AAAGGGTCCACTTG (aaaGGGTCCACttg (AGRIS));
Atha_proteasomemutantB_downstream_up_Gypsy	GNTTGCCN	10	11.6209	0	GNTTGCCN
Atha_proteasomemutantB_downstream_up_Gypsy	ANCACATG	10	11.5455	0	ANCACATG	similar to AAGCACATGGAT (aAGCACATGgat (PLACE));
Atha_proteasomemutantB_downstream_up_Gypsy	ACAAAGAA	10	11.471	0	XYLAT	cis-element identified among the promoters of the core xylem gene set
Atha_proteasomemutantB_downstream_up_Gypsy	ACGTANCN	10	11.471	0	ACGTANCN	similar to GGCACGTAACA (ggcACGTAACA (PLACE));
Atha_proteasomemutantB_downstream_up_Gypsy	ymGATcrwww	10	11.471	0		GATA26 [Arabidopsis thaliana
Atha_proteasomemutantB_downstream_up_Gypsy	ACNCNCCT	10	11.3974	0	ACNCNCCT	similar to ACGCGCCTCCT (ACGCGCCTcct (PLACE));
Atha_proteasomemutantB_downstream_up_Gypsy	GGCGNNAA	10	11.3974	0	GGCGNNAA
Atha_proteasomemutantB_downstream_up_Gypsy	rGTwGGTr	10	11.3974	0		ATMYB4 [Arabidopsis thaliana
Atha_proteasomemutantB_downstream_up_Gypsy	ACCGAC	10	11.3248	0	DRE2COREZMRAB17	DRE2 core found in maize (Z.M.) rab17 gene promoter; DBF1 and DBF2 bound to DRE2; rab17 is expressed during late embryogenesis, and is induced by ABA; See S000150, S000200 and S000401
Atha_proteasomemutantB_downstream_up_Gypsy	wgawAAmGt	10	11.3248	0		DOF4.7 [Arabidopsis thaliana
Atha_proteasomemutantB_downstream_up_Gypsy	GCCNACAN	10	11.2532	0	GCCNACAN	similar to TGGCCGACATACA (tgGCCGACATaca (AGRIS)); similar to TGCCGACAATGC (tGCCGACAAtgc (AGRIS)); similar to AGCCGACAAAGC (aGCCGACAAagc (AGRIS)); similar to GGCCGACAAGGC (gGCCGACAAggc (AGRIS)); similar to TGCCGACATTGC (tGCCGACATtgc (AGRIS)); similar to GGCCGACATGGC (gGCCGACATggc (AGRIS)); similar to AGCCGACATAGC (aGCCGACATagc (AGRIS));
Atha_proteasomemutantB_downstream_up_Gypsy	ACACAAG	10	11.1824	0	ACACAAG	DPBF1&2 binding site motif
Atha_proteasomemutantB_downstream_up_Gypsy	CANGTCNC	10	11.1824	0	CANGTCNC	similar to TGCCATGTCTCTCA (tgcCATGTCTCtca (PLACE)); similar to TCACAAGTCTCCTC (tcaCAAGTCTCctc (PLACE)); similar to GACCACGTCCCTTA (gacCACGTCCCtta (AGRIS)); similar to TCCACGTCTCTCC (tcCACGTCTCtcc (PLACE));
Atha_proteasomemutantB_downstream_up_Gypsy	CTTTGANC	10	11.0435	0	CTTTGANC
Atha_proteasomemutantB_downstream_up_Gypsy	NGGGNCCN	10	11.0435	0	NGGGNCCN	similar to ATGGGACCAATT (aTGGGACCAatt (PLACE)); similar to ACGGGCCCA (aCGGGCCCA (PLACE)); similar to TGGGCCCGT (TGGGCCCGt (PLACE)); similar to GTGGGACCA (gTGGGACCA (PLACE)); similar to TAAAGGGTCCACTT (taaAGGGTCCActt (AGRIS)); similar to CACCGGGCCCAC (cacCGGGCCCAc (PLACE)); similar to GTGGGCCCGGTG (gTGGGCCCGgtg (PLACE));
Atha_proteasomemutantB_downstream_up_Gypsy	ANGCAAAG	10	10.9753	0	ANGCAAAG	similar to TCTAAGCAAAGTCT (tctAAGCAAAGtct (PLACE));
Atha_proteasomemutantB_downstream_up_Gypsy	GAAGCANA	10	10.9753	0	GAAGCANA
Atha_proteasomemutantB_downstream_up_Gypsy	TATAAaAg	10	10.9753	0		TBP1_ARATH [Arabidopsis thaliana
Atha_proteasomemutantB_downstream_up_Gypsy	hACGTCA	10	10.9753	0		TGA1a [Nicotiana tabacum
Atha_proteasomemutantB_downstream_up_Gypsy	CNNGTGAC	10	10.908	0	CNNGTGAC	similar to GCGTGTGACGC (gCGTGTGACgc (AGRIS));
Atha_proteasomemutantB_downstream_up_Gypsy	AANANGCG	10	10.8415	0	AANANGCG
Atha_proteasomemutantB_downstream_up_Gypsy	TGCAGG	10	10.8415	0	INTRONLOWER	3' intron-exon splice junctions; Plant intron lower sequence; Consensus sequence for plant introns
Atha_proteasomemutantB_downstream_up_Gypsy	GACTTNAA	10	10.7758	0	GACTTNAA	similar to GATGACTTCAAACA (gatGACTTCAAaca (PLACE));
Atha_proteasomemutantB_downstream_up_Gypsy	GCGCNNNA	10	10.7758	0	GCGCNNNA
Atha_proteasomemutantB_downstream_up_Gypsy	GGAANCAA	10	10.7758	0	GGAANCAA
Atha_proteasomemutantB_downstream_up_Gypsy	CATGCAY	10	10.7108	0	RYREPEATLEGUMINBOX	RY repeat (CATGCAY) or legumin box found in seed-storage protein genes in legume such as soybean (G.m.)
Atha_proteasomemutantB_downstream_up_Gypsy	GAGTGGNN	10	10.5833	0	GAGTGGNN
Atha_proteasomemutantB_downstream_up_Gypsy	GANCNCAC	10	10.5833	0	GANCNCAC
Atha_proteasomemutantB_downstream_up_Gypsy	AAGNGGGN	10	10.5207	0	AAGNGGGN	similar to GGTAAGTGGGCCGG (ggtAAGTGGGCcgg (PLACE)); similar to AAAAAGAGGGAAAA (aaaAAGAGGGAaaa (AGRIS)); similar to TTCAAGGGGGCATG (ttcAAGGGGGCatg (AGRIS));
Atha_proteasomemutantB_downstream_up_Gypsy	ATGGCNNC	10	10.5207	0	ATGGCNNC
Atha_proteasomemutantB_downstream_up_Gypsy	CNTCTCTC	10	10.4588	0	CNTCTCTC
Atha_proteasomemutantB_downstream_up_Gypsy	yrGTCaas	10	10.4588	0		WRKY40 [Arabidopsis thaliana
Atha_proteasomemutantB_downstream_up_Gypsy	AGCCAC	10	10.3977	0	AGCCAC	SORLIP1
Atha_proteasomemutantB_downstream_up_Gypsy	CCACTG	10	10.3977	0	CCACTG	LFY consensus binding site motif
Atha_proteasomemutantB_downstream_up_Gypsy	CTNTCTCC	10	10.3977	0	CTNTCTCC
Atha_proteasomemutantB_downstream_up_Gypsy	GNAACCCN	10	10.3977	0	GNAACCCN
Atha_proteasomemutantB_downstream_up_Gypsy	GTCNNCAC	10	10.3977	0	GTCNNCAC	similar to CATGTCCACACATG (catGTCCACACatg (AGRIS));
Atha_proteasomemutantB_downstream_up_Gypsy	ATGANGTA	10	10.3372	0	ATGANGTA	similar to ATGATGACGTATTC (atgATGACGTAttc (AGRIS));
Atha_proteasomemutantB_downstream_up_Gypsy	CGGATA	10	10.3372	0	REBETALGLHCB21	REbeta found in Lemna gibba Lhcb21 gene promoter; Located at -114 to -109; A GATA sequence created at a position six nucleotides upstream could replace the function of REbeta; Required for phytochrome regulation; See S000362
Atha_proteasomemutantB_downstream_up_Gypsy	AGGANNGG	10	10.2775	0	AGGANNGG
Atha_proteasomemutantB_downstream_up_Gypsy	ACACATG	10	10.2184	0	ACACATG	DPBF1&2 binding site motif
Atha_proteasomemutantB_downstream_up_Gypsy	GAGCNTAN	10	10.16	0	GAGCNTAN
Atha_proteasomemutantB_downstream_up_Gypsy	GGNATGGN	10	10.16	0	GGNATGGN
Atha_proteasomemutantB_downstream_up_Gypsy	VCGCGB	10	10.16	0	CGCGBOXAT	CGCG box recognized by AtSR1-6 (Arabidopsis thaliana signal-responsive genes); Multiple CGCG elements are found in promoters of many genes; Ca++/calmodulin binds to all AtSRs; V=A/C/G; B=G/T/C
Atha_proteasomemutantB_downstream_up_Gypsy	yGGATAAb	10	10.16	0		PK23829.1 [Cannabis sativa
Atha_proteasomemutantB_downstream_up_Gypsy	NCGCGNAN	10	10.1023	0	NCGCGNAN	similar to TCACGCGGATC (tcACGCGGATc (PLACE)); similar to CCGGCGCGGATGGG (ccgGCGCGGATggg (PLACE)); similar to AATGCGCGAAT (aatGCGCGAAT (PLACE));
Atha_proteasomemutantB_downstream_up_Gypsy	tkyAmgyway	10	10.1023	0		MDP0000762302 [Malus x domestica
Atha_proteasomemutantB_downstream_up_Gypsy	AGGTCA	10	10.0452	0	QELEMENTZMZM13	Q(quantitative)-element in maize (Z.m.) ZM13 gene promoter; Found at -107 to -102; Involved in expression enhancing activity; ZM13 is a maize homolog of tomato LAT52 gene; ZM13 is a pollen-specific maize gene
Atha_proteasomemutantB_downstream_up_Gypsy	CNACNACC	10	10.0452	0	CNACNACC
Atha_proteasomemutantB_downstream_up_Gypsy	ACNGTNCA	10	9.98876	0	ACNGTNCA	similar to GCAACGGTCCAG (gcaACGGTCCAg (PLACE)); similar to ATTACTGTTCATAA (attACTGTTCAtaa (PLACE));
Atha_proteasomemutantB_downstream_up_Gypsy	CNCCAANG	10	9.98876	0	CNCCAANG
Atha_proteasomemutantB_downstream_up_Gypsy	GAGNNTCC	10	9.93296	0	GAGNNTCC
Atha_proteasomemutantB_downstream_up_Gypsy	GCCANCTN	10	9.93296	0	GCCANCTN	similar to GCCACCTCAT (GCCACCTCat (PLACE));
Atha_proteasomemutantB_downstream_up_Gypsy	wtcaGTTr	10	9.93296	0		AtMYB87 [Arabidopsis thaliana
Atha_proteasomemutantB_downstream_up_Gypsy	CANAGAGA	10	9.87778	0	CANAGAGA
Atha_proteasomemutantB_downstream_up_Gypsy	CCGGNNNC	10	9.87778	0	CCGGNNNC	similar to GCACCGGTGGCA (gcaCCGGTGGCa (PLACE)); similar to CCCGGGGCC (cCCGGGGCC (PLACE));
Atha_proteasomemutantB_downstream_up_Gypsy	GNNGTCTA	10	9.87778	0	GNNGTCTA	similar to AAGGCGGTCTAAGA (aagGCGGTCTAaga (PLACE));
Atha_proteasomemutantB_downstream_up_Gypsy	TAACAGA	10	9.87778	0	GARE1OSREP1	Gibberellin-responsive element (GARE) found in the promoter region of a cystein proteinase (REP-1) gene in rice; See S000020
Atha_proteasomemutantB_downstream_up_Gypsy	ACCAGT	10	9.8232	0		bHLH64 [Arabidopsis thaliana
Atha_proteasomemutantB_downstream_up_Gypsy	ACCNACCN	10	9.8232	0	ACCNACCN	similar to AACCGACCTAAC (aACCGACCTaac (AGRIS)); similar to CTAACCTACCACAC (ctaACCTACCAcac (AGRIS)); similar to CCACCAACCCCC (ccACCAACCCcc (PLACE)); similar to CTCACCTACCAATT (ctcACCTACCAatt (PLACE)); similar to CTAACCTACCATCT (ctaACCTACCAtct (PLACE)); similar to CTCACCTACCA (ctcACCTACCA (PLACE)); similar to TTCACCTACCCATT (ttcACCTACCCatt (PLACE)); similar to TACCGACCTTAC (tACCGACCTtac (AGRIS)); s…
Atha_proteasomemutantB_downstream_up_Gypsy	ACGTCA	10	9.8232	0	HEXMOTIFTAH3H4	hexamer motif found in promoter of wheat (T.a.) histone genes H3 and H4; CaMV35S; NOS; Binding with HBP-1A and HBP-1B; Binding site of wheat (T.a.) nuclear protein HBP-1 (histone DNA binding protein-1); HBP-1 has a leucine zipper motif; hexamer motif in type 1 element may play important roles in regulation of replication- dependent but not of replication-independent expression of the wheat histon…
Atha_proteasomemutantB_downstream_up_Gypsy	CAAACAC	10	9.8232	0	2SSEEDPROTBANAPA	Conserved in many storage-protein gene promoters; May be important for high activity of the napA promoter
Atha_proteasomemutantB_downstream_up_Gypsy	GTGNGNGA	10	9.8232	0	GTGNGNGA
Atha_proteasomemutantB_downstream_up_Gypsy	TGACGT	10	9.8232	0	TGACGTVMAMY	TGACGT motif found in the Vigna mungo (V.m.) alpha-Amylase (Amy) gene promoter; Located between -128 and -123; Required for high level expression of alpha-Amylase in the cotyledons of the germinated seeds; See S000234
Atha_proteasomemutantB_downstream_up_Gypsy	CGNGAATN	10	9.76923	0	CGNGAATN
Atha_proteasomemutantB_downstream_up_Gypsy	GGCGNNNC	10	9.76923	0	GGCGNNNC	similar to TTAGGCGGCTCTTA (ttaGGCGGCTCtta (PLACE)); similar to CGTGGCGAGGCCGC (cgtGGCGAGGCcgc (PLACE)); similar to TGGCGGCTCTTA (tGGCGGCTCtta (PLACE));
Atha_proteasomemutantB_downstream_up_Gypsy	wakATtCbyy	10	9.76923	0		LOC_Os03g21240 [Oryza sativa
Atha_proteasomemutantB_downstream_up_Gypsy	AGTGCNNA	10	9.71585	0	AGTGCNNA
Atha_proteasomemutantB_downstream_up_Gypsy	ANNCTAGC	10	9.71585	0	ANNCTAGC	similar to AATACACTAGCTAC (aatACACTAGCtac (PLACE));
Atha_proteasomemutantB_downstream_up_Gypsy	CACNNTCC	10	9.71585	0	CACNNTCC	similar to ACGCACAATCCCCA (acgCACAATCCcca (PLACE));
Atha_proteasomemutantB_downstream_up_Gypsy	AGGNGGNA	10	9.66304	0	AGGNGGNA	similar to TCAAGGGGGCATGT (tcaAGGGGGCAtgt (AGRIS));
Atha_proteasomemutantB_downstream_up_Gypsy	CCTGNTNA	10	9.66304	0	CCTGNTNA
Atha_proteasomemutantB_downstream_up_Gypsy	NCTACNGA	10	9.66304	0	NCTACNGA
Atha_proteasomemutantB_downstream_up_Gypsy	TTTTTTCC	10	9.66304	0	PYRIMIDINEBOXHVEPB1	Pyrimidine box found in the barley (H.v.) EPB-1 (cysteine proteinase) gene promoter; Located between -120 to -113; Required for GA induction; See S000297, S000259
Atha_proteasomemutantB_downstream_up_Gypsy	NGCTGTNA	10	9.61081	0	NGCTGTNA	similar to TCACGCTGTCACT (tcaCGCTGTCAct (PLACE));
Atha_proteasomemutantB_downstream_up_Gypsy	TCATCAC	10	9.61081	0	ANAERO3CONSENSUS	One of 16 motifs found in silico in promoters of 13 anaerobic genes involved in the fermentative pathway (anaerobic set 1)(Mohanty et al., 2005); Arbitrary named ANAERO3CONSENSUS by the PLACEdb curator; See also S000477, S000478, S000480, S000481
Atha_proteasomemutantB_downstream_up_Gypsy	ACCNCNTA	10	9.55914	0	ACCNCNTA
Atha_proteasomemutantB_downstream_up_Gypsy	ANCTGNCA	10	9.55914	0	ANCTGNCA
Atha_proteasomemutantB_downstream_up_Gypsy	ANGGTGNG	10	9.55914	0	ANGGTGNG
Atha_proteasomemutantB_downstream_up_Gypsy	GCTNGANC	10	9.55914	0	GCTNGANC
Atha_proteasomemutantB_downstream_up_Gypsy	ACNCGTNA	10	9.45745	0	ACNCGTNA	similar to ACACACGTCAA (acACACGTCAa (PLACE));
Atha_proteasomemutantB_downstream_up_Gypsy	ATCNANCG	10	9.45745	0	ATCNANCG	similar to CATCCAACGCAT (cATCCAACGcat (PLACE));
Atha_proteasomemutantB_downstream_up_Gypsy	AGGACNNA	10	9.40741	0	AGGACNNA
Atha_proteasomemutantB_downstream_up_Gypsy	ANCAGAGA	10	9.40741	0	ANCAGAGA
Atha_proteasomemutantB_downstream_up_Gypsy	ANNCCTCC	10	9.40741	0	ANNCCTCC
Atha_proteasomemutantB_downstream_up_Gypsy	CNTAGCNA	10	9.40741	0	CNTAGCNA	similar to TCCATAGCCATGC (tcCATAGCCAtgc (PLACE));
Atha_proteasomemutantB_downstream_up_Gypsy	CTCNTAAA	10	9.40741	0	CTCNTAAA
Atha_proteasomemutantB_downstream_up_Gypsy	CTNNCCTC	10	9.40741	0	CTNNCCTC
Atha_proteasomemutantB_downstream_up_Gypsy	GTANCNAC	10	9.40741	0	GTANCNAC
Atha_proteasomemutantB_downstream_up_Gypsy	CNNACCAC	10	9.35789	0	CNNACCAC	similar to CTAACCACTAC (CTAACCACtac (AGRIS)); similar to GCGTACCACGC (gCGTACCACgc (AGRIS)); similar to TAACCTACCACACT (taaCCTACCACact (AGRIS));
Atha_proteasomemutantB_downstream_up_Gypsy	CTANCNAG	10	9.35789	0	CTANCNAG
Atha_proteasomemutantB_downstream_up_Gypsy	GGGCC	10	9.35789	0	SORLIP2AT;GGGCC	one of Sequences Over-Represented in Light-Induced Promoters (SORLIPs) in Arabidopsis; Computationally identified phyA-induced motifs; See also S000482, S000484, S000485, S000486 (all SORLIPs), and also S000487, S000488, S000489, S000490 (all SORLREPs);SORLIP2
Atha_proteasomemutantB_downstream_up_Gypsy	CAGCCANN	10	9.3089	0	CAGCCANN	similar to GGGCAGCCAGACAA (gggCAGCCAGAcaa (PLACE));
Atha_proteasomemutantB_downstream_up_Gypsy	hrGTCAasv	10	9.3089	0		NAP [Arabidopsis thaliana
Atha_proteasomemutantB_downstream_up_Gypsy	awwwyvcGsw	10	9.26042	0		gw1.238.28.1 [Physcomitrella patens
Atha_proteasomemutantB_downstream_up_Gypsy	bcAATmATk	10	9.26042	0		ATHB6 [Arabidopsis thaliana
Atha_proteasomemutantB_downstream_up_Gypsy	AGAGAANG	10	9.21244	0	AGAGAANG
Atha_proteasomemutantB_downstream_up_Gypsy	TTAATGG	10	9.21244	0	WUSATAg	Target sequence of WUS in the intron of AGAMOUS gene in Arabidopsis; See Lohmann et al. Cell 105:793-803 (2003)
Atha_proteasomemutantB_downstream_up_Gypsy	dwkkTwGTTGr	10	9.21244	0		Myb-23 [Arabidopsis thaliana
Atha_proteasomemutantB_downstream_up_Gypsy	ACNCAGAN	10	9.16495	0	ACNCAGAN
Atha_proteasomemutantB_downstream_up_Gypsy	ACNNCCAC	10	9.16495	0	ACNNCCAC	similar to ATGACGACCACGTC (atgACGACCACgtc (AGRIS));
Atha_proteasomemutantB_downstream_up_Gypsy	ANNACGGA	10	9.16495	0	ANNACGGA
Atha_proteasomemutantB_downstream_up_Gypsy	ATCANCGN	10	9.16495	0	ATCANCGN	similar to GATCATCGATC (gATCATCGAtc (PLACE));
Atha_proteasomemutantB_downstream_up_Gypsy	CTAGTGNN	10	9.16495	0	CTAGTGNN	similar to TATCTAGTGAGTCA (tatCTAGTGAGtca (PLACE)); similar to TAGCTAGTGTATTT (tagCTAGTGTAttt (PLACE));
Atha_proteasomemutantB_downstream_up_Gypsy	GNCCNCNC	10	9.16495	0	GNCCNCNC	similar to ATGGGCCACACTGT (atgGGCCACACtgt (PLACE)); similar to GGCGGCCTCGCCAC (ggcGGCCTCGCcac (PLACE)); similar to CATGTCCACACATG (catGTCCACACatg (AGRIS)); similar to ACTGGCCGCCCCAC (actGGCCGCCCcac (PLACE));
Atha_proteasomemutantB_downstream_up_Gypsy	GNNGACCA	10	9.16495	0	GNNGACCA	similar to CGTGGACCAAT (cGTGGACCAat (PLACE)); similar to AGCCGACCAAGC (aGCCGACCAagc (AGRIS)); similar to GGCCGACCAGGC (gGCCGACCAggc (AGRIS)); similar to AATGACGACCACGT (aatGACGACCAcgt (AGRIS)); similar to TGCCGACCATGC (tGCCGACCAtgc (AGRIS));
Atha_proteasomemutantB_downstream_up_Gypsy	ACTNTGCN	10	9.11795	0	ACTNTGCN
Atha_proteasomemutantB_downstream_up_Gypsy	wkATtCbcy	10	9.11795	0		AT3G04030 [Arabidopsis thaliana
Atha_proteasomemutantB_downstream_up_Gypsy	CNCCGNNC	10	9.07143	0	CNCCGNNC	similar to AAACTCCGGCCGGC (aaaCTCCGGCCggc (PLACE));
Atha_proteasomemutantB_downstream_up_Gypsy	NCNCCCAA	10	9.07143	0	NCNCCCAA
Atha_proteasomemutantB_downstream_up_Gypsy	TATCCAT	10	9.07143	0	AMYBOX2	amylase box; amylase element; Conserved sequence found in 5'upstream region of alpha-amylase gene of rice, wheat, barley; amylase box (Huang et al. 1990); amylase element (Hwang et al., 1998)
Atha_proteasomemutantB_downstream_up_Gypsy	svgkaCrrb	10	9.07143	0		fgenesh1_pg.scaffold_252000020 [Physcomitrella patens
Atha_proteasomemutantB_downstream_up_Gypsy	CCANNCAC	10	9.02538	0	CCANNCAC
Atha_proteasomemutantB_downstream_up_Gypsy	CGGCGNNN	10	9.02538	0	CGGCGNNN	similar to ACCGGCGCGGATG (acCGGCGCGGatg (PLACE)); similar to CGGCGGCCTCG (CGGCGGCCtcg (PLACE));
Atha_proteasomemutantB_downstream_up_Gypsy	CGNCNNCG	10	9.02538	0	CGNCNNCG	similar to CGTCATCGAGA (CGTCATCGaga (PLACE)); similar to CGGCGGCCTCGCCA (cggCGGCCTCGcca (PLACE)); similar to TGACGACCACGTCC (tgaCGACCACGtcc (AGRIS)); similar to AAACGACACCGTTT (aaaCGACACCGttt (PLACE));
Atha_proteasomemutantB_downstream_up_Gypsy	GGAGNGNA	10	9.02538	0	GGAGNGNA
Atha_proteasomemutantB_downstream_up_Gypsy	RCCGAC	10	9.02538	0	DRECRTCOREAT	Core motif of DRE/CRT (dehydration-responsive element/C-repeat) cis-acting element found in many genes in Arabidopsis and in rice; R=G/A; Os DREB1A bound to GCCGAC more preferentially than to ACCGAC whereas At DREB1A bound to both GCCGAC and ACCGAC efficiently; See S000402 (ACCGAC); Maize ZmDREB1A bound to DRE (Qin et al. 2004); HaDREB2 in Helianthus annuus (sunflower)(Diaz-Martin et al. 2005); H…
Atha_proteasomemutantB_downstream_up_Gypsy	CNAGNGAG	10	8.9798	0	CNAGNGAG	similar to TATCTAGTGAGTCA (tatCTAGTGAGtca (PLACE));
Atha_proteasomemutantB_downstream_up_Gypsy	CTNCTAGN	10	8.9798	0	CTNCTAGN
Atha_proteasomemutantB_downstream_up_Gypsy	GTGGWWHG	10	8.9798	0	SV40COREENHAN	SV40 core enhancer; Similar sequences found in rbcS genes; W=A/T
Atha_proteasomemutantB_downstream_up_Gypsy	ACNCNCTC	10	8.93467	0	ACNCNCTC	similar to ACCACACTCTCATC (accACACTCTCatc (AGRIS));
Atha_proteasomemutantB_downstream_up_Gypsy	AGNGAGAG	10	8.93467	0	AGNGAGAG	similar to GAGAGAGAGAGAGA (gagAGAGAGAGaga (PLACE)); similar to GAGAGAGAGAGA (gagAGAGAGAGa (PLACE)); similar to AGAAGAGAGAGA (agaAGAGAGAGa (PLACE));
Atha_proteasomemutantB_downstream_up_Gypsy	ATTCTNTG	10	8.93467	0	ATTCTNTG	similar to GAAATTCTTTGACT (gaaATTCTTTGact (PLACE)); similar to TCTATTCTATGGAA (tctATTCTATGgaa (PLACE));
Atha_proteasomemutantB_downstream_up_Gypsy	CGNATNCA	10	8.93467	0	CGNATNCA	similar to CAACGAATACAAGW (caaCGAATACAagw (PLACE)); similar to TGACGTATTCATTG (tgaCGTATTCAttg (AGRIS));
Atha_proteasomemutantB_downstream_up_Gypsy	CGTCNANA	10	8.93467	0	CGTCNANA
Atha_proteasomemutantB_downstream_up_Gypsy	GNCTCTCN	10	8.93467	0	GNCTCTCN	similar to CATGGCTCTCCCAT (catGGCTCTCCcat (PLACE)); similar to CATGTCTCTCAATT (catGTCTCTCAatt (PLACE));
Atha_proteasomemutantB_downstream_up_Gypsy	NACGGNAA	10	8.93467	0	NACGGNAA	similar to CCAAACGGTAACAT (ccaAACGGTAAcat (PLACE)); similar to TTGAACGGCAAGTT (ttgAACGGCAAgtt (PLACE));
Atha_proteasomemutantB_downstream_up_Gypsy	AANGNCTG	10	8.89	0	AANGNCTG
Atha_proteasomemutantB_downstream_up_Gypsy	GNGNGGAA	10	8.89	0	GNGNGGAA	similar to CGCGCGTGGAACGC (cgcGCGTGGAAcgc (AGRIS)); similar to GCGTGGAACGC (GCGTGGAAcgc (AGRIS));
Atha_proteasomemutantB_downstream_up_Gypsy	CACCANNC	10	8.84577	0	CACCANNC	similar to CACCAACCCAC (CACCAACCcac (AGRIS)); similar to CCACCAACCCCC (cCACCAACCccc (PLACE)); similar to CACCAAACCAC (CACCAAACcac (AGRIS));
Atha_proteasomemutantB_downstream_up_Gypsy	ACNCGNAT	10	8.80198	0	ACNCGNAT	similar to TCACGCGGATC (tcACGCGGATc (PLACE)); similar to TATACACGTAT (tatACACGTAT (PLACE)); similar to CAAACTCGTATATC (caaACTCGTATatc (PLACE));
Atha_proteasomemutantB_downstream_up_Gypsy	ACANTGNG	10	8.75862	0	ACANTGNG	similar to AAAACAGTGAGTTA (aaaACAGTGAGtta (PLACE)); similar to GCCACACTGTGGGG (gccACACTGTGggg (PLACE)); similar to CCCACAGTGTGGCC (cccACAGTGTGgcc (PLACE));
Atha_proteasomemutantB_downstream_up_Gypsy	ANGNCAGA	10	8.75862	0	ANGNCAGA
Atha_proteasomemutantB_downstream_up_Gypsy	NACNGACA	10	8.75862	0	NACNGACA	similar to TACCGACAT (TACCGACAt (PLACE)); similar to AACCGACAA (AACCGACAa (AGRIS)); similar to AACCGACAT (AACCGACAt (AGRIS)); similar to TACCGACAA (TACCGACAa (AGRIS)); similar to GACCGACAT (GACCGACAt (AGRIS)); similar to TACCGACATGA (TACCGACAtga (AGRIS)); similar to GACCGACAA (GACCGACAa (AGRIS));
Atha_proteasomemutantB_downstream_up_Gypsy	ATNGGNAG	10	8.71569	0	ATNGGNAG
Atha_proteasomemutantB_downstream_up_Gypsy	CNTTCCNC	10	8.71569	0	CNTTCCNC	similar to GCGTTCCACGC (gCGTTCCACgc (AGRIS));
Atha_proteasomemutantB_downstream_up_Gypsy	GCTGNATN	10	8.71569	0	GCTGNATN
Atha_proteasomemutantB_downstream_up_Gypsy	NCAACGNA	10	8.71569	0	NCAACGNA	similar to AACGCAACGAATAC (aacGCAACGAAtac (PLACE)); similar to GCAACGCAAC (GCAACGCAac (PLACE));
Atha_proteasomemutantB_downstream_up_Gypsy	AANNCGTG	10	8.67317	0	AANNCGTG	similar to AACGCGTGTC (AACGCGTGtc (PLACE)); similar to TATAAAACGTGT (tatAAAACGTGt (PLACE));
Atha_proteasomemutantB_downstream_up_Gypsy	AAATTCNC	10	8.63107	0	AAATTCNC
Atha_proteasomemutantB_downstream_up_Gypsy	AACGTG	10	8.63107	0	T/GBOXATPIN2	T/G-box found in tomato proteinase inhibitor II (pin2) and leucine aminopeptidase (LAP) genes; Involved in jasmonate (JA) induction of these genes; bHLH-Leu zipper JAMYC2 and JAMYC10 proteins specifically recognaize this motif (Boter et al., 2004)
Atha_proteasomemutantB_downstream_up_Gypsy	ANNGCGNC	10	8.63107	0	ANNGCGNC
Atha_proteasomemutantB_downstream_up_Gypsy	ANTGGNGG	10	8.63107	0	ANTGGNGG	similar to TTGAATGGGGGTGC (ttgAATGGGGGtgc (PLACE));
Atha_proteasomemutantB_downstream_up_Gypsy	CCGGNNNG	10	8.63107	0	CCGGNNNG	similar to ACCGGCGCGGAT (aCCGGCGCGgat (PLACE));
Atha_proteasomemutantB_downstream_up_Gypsy	AGAAAGNG	10	8.58937	0	AGAAAGNG
Atha_proteasomemutantB_downstream_up_Gypsy	ATTCGNNG	10	8.58937	0	ATTCGNNG	similar to TGTATTCGTTGCGT (tgtATTCGTTGcgt (PLACE));
Atha_proteasomemutantB_downstream_up_Gypsy	CCANCCNA	10	8.58937	0	CCANCCNA	similar to CTTCCAACCAACAA (cttCCAACCAAcaa (AGRIS));
Atha_proteasomemutantB_downstream_up_Gypsy	CGCNGGNN	10	8.58937	0	CGCNGGNN
Atha_proteasomemutantB_downstream_up_Gypsy	AATGCNNG	10	8.54808	0	AATGCNNG	similar to CAGAATGCTGGGTA (cagAATGCTGGgta (PLACE));
Atha_proteasomemutantB_downstream_up_Gypsy	ACCWWCC	10	8.50718	0	BOXLCOREDCPAL	Consensus of the putative core sequences of box-L-like sequences in carrot (D.c.) PAL1 promoter region; DCMYB1 bound to these sequences in vitro; See also S000136 (Box P), S000137 (Box A), S000138 (Box L); W=A/T
Atha_proteasomemutantB_downstream_up_Gypsy	CNNCCGNC	10	8.50718	0	CNNCCGNC	similar to TCTCCCGCCTCT (tCTCCCGCCtct (AGRIS));
Atha_proteasomemutantB_downstream_up_Gypsy	GAGAGNGA	10	8.50718	0	GAGAGNGA	similar to GAGAGAGAGAGAG (gaGAGAGAGAgag (PLACE)); similar to AGAGAGAGA (aGAGAGAGA (PLACE)); similar to AGAGAGAGAGAGA (agaGAGAGAGAga (PLACE)); similar to AGAGAGAGAGAGAG (agaGAGAGAGAgag (PLACE)); similar to GAGAGAGAGAG (GAGAGAGAgag (PLACE));
Atha_proteasomemutantB_downstream_up_Gypsy	GGTGGNNA	10	8.50718	0	GGTGGNNA
Atha_proteasomemutantB_downstream_up_Gypsy	ANAGNCAG	10	8.46667	0	ANAGNCAG
Atha_proteasomemutantB_downstream_up_Gypsy	ANTGNGCA	10	8.46667	0	ANTGNGCA	similar to TCTATTGAGCAT (tctATTGAGCAt (PLACE));
Atha_proteasomemutantB_downstream_up_Gypsy	CCTTANCN	10	8.46667	0	CCTTANCN
Atha_proteasomemutantB_downstream_up_Gypsy	CNNCGGCN	10	8.46667	0	CNNCGGCN	similar to AAACTCCGGCCGGC (aaaCTCCGGCCggc (PLACE)); similar to TCGTCGGCA (tCGTCGGCA (AGRIS)); similar to CGGCGGCCTCG (CGGCGGCCtcg (PLACE)); similar to ACGTCGGCA (aCGTCGGCA (AGRIS)); similar to ACGTCGGCT (aCGTCGGCT (AGRIS)); similar to ACGTCGGCC (aCGTCGGCC (AGRIS)); similar to TCGTCGGCT (tCGTCGGCT (AGRIS)); similar to TCGTCGGCC (tCGTCGGCC (AGRIS));
Atha_proteasomemutantB_downstream_up_Gypsy	CCNATGTN	10	8.38679	0	CCNATGTN
Atha_proteasomemutantB_downstream_up_Gypsy	CANGGTAN	10	8.34742	0	CANGGTAN	similar to TCATGGTAACAA (tCATGGTAAcaa (PLACE));
Atha_proteasomemutantB_downstream_up_Gypsy	CNTACANG	10	8.34742	0	CNTACANG
Atha_proteasomemutantB_downstream_up_Gypsy	AGCANCNT	10	8.30841	0	AGCANCNT	similar to AATAGCAACCTCAG (aatAGCAACCTcag (AGRIS));
Atha_proteasomemutantB_downstream_up_Gypsy	AGNGGAGN	10	8.30841	0	AGNGGAGN	similar to TGTAGAGGAGGTCG (tgtAGAGGAGGtcg (AGRIS));
Atha_proteasomemutantB_downstream_up_Gypsy	mTCACCA	10	8.30841	0		DEP [Arabidopsis thaliana
Atha_proteasomemutantB_downstream_up_Gypsy	AGCTAGNN	10	8.26977	0	AGCTAGNN	similar to NGTAGCTAGTGTAT (ngtAGCTAGTGtat (PLACE));
Atha_proteasomemutantB_downstream_up_Gypsy	AGNCANTC	10	8.23148	0	AGNCANTC
Atha_proteasomemutantB_downstream_up_Gypsy	ANACGACN	10	8.23148	0	ANACGACN	similar to AAACGACACCG (AAACGACAccg (PLACE));
Atha_proteasomemutantB_downstream_up_Gypsy	ANCNAGTC	10	8.23148	0	ANCNAGTC
Atha_proteasomemutantB_downstream_up_Gypsy	CTNNNCGC	10	8.23148	0	CTNNNCGC	similar to CACTGGCCGCCC (caCTGGCCGCcc (PLACE));
Atha_proteasomemutantB_downstream_up_Gypsy	ymGATcrww	10	8.23148	0		GATA27 [Arabidopsis thaliana
Atha_proteasomemutantB_downstream_up_Gypsy	AACGNGAN	10	8.19355	0	AACGNGAN
Atha_proteasomemutantB_downstream_up_Gypsy	AACGNTNC	10	8.19355	0	AACGNTNC	similar to ACAAACGTTACGAT (acaAACGTTACgat (PLACE)); similar to AGCAACGGTCCAG (agcAACGGTCCag (PLACE));
Atha_proteasomemutantB_downstream_up_Gypsy	ANCGGATN	10	8.19355	0	ANCGGATN
Atha_proteasomemutantB_downstream_up_Gypsy	CNCNGCNG	10	8.19355	0	CNCNGCNG
Atha_proteasomemutantB_downstream_up_Gypsy	TRGTCAAM	10	8.19355	0		WRKY62 [Arabidopsis thaliana
Atha_proteasomemutantB_downstream_up_Gypsy	ANGTGGNG	10	8.15596	0	ANGTGGNG	similar to GACACGTGGCG (gacACGTGGCG (PLACE)); similar to CCTACGTGGCGG (cctACGTGGCGg (PLACE)); similar to GTACGTGGCGGTA (gtACGTGGCGgta (PLACE)); similar to GTACGTGGCGC (gtACGTGGCGc (PLACE));
Atha_proteasomemutantB_downstream_up_Gypsy	CNCTTACN	10	8.15596	0	CNCTTACN	similar to CATCCCTTACGTCA (catCCCTTACGtca (PLACE)); similar to AAGCGCTTACGT (aagCGCTTACGt (PLACE)); similar to AATCTCTTACATCA (aatCTCTTACAtca (PLACE));
Atha_proteasomemutantB_downstream_up_Gypsy	kwtyamgywa	10	8.15596	0		LOC_Os06g04090 [Oryza sativa
Atha_proteasomemutantB_downstream_up_Gypsy	AACTNTGA	10	8.11872	0	AACTNTGA
Atha_proteasomemutantB_downstream_up_Gypsy	AGANNTGC	10	8.11872	0	AGANNTGC
Atha_proteasomemutantB_downstream_up_Gypsy	ANGGNGGA	10	8.11872	0	ANGGNGGA	similar to TATGGTGGA (tATGGTGGA (PLACE));
Atha_proteasomemutantB_downstream_up_Gypsy	AANGTCAA	10	8.08182	0	AANGTCAA	similar to TAAAGTCAAAGA (tAAAGTCAAaga (PLACE));
Atha_proteasomemutantB_downstream_up_Gypsy	ANGGGNAT	10	8.08182	0	ANGGGNAT	similar to ACAGGGGCATAAT (acAGGGGCATaat (PLACE)); similar to AGGGGCATAAT (AGGGGCATaat (PLACE)); similar to TCAAGGGGCATGTA (tcaAGGGGCATgta (PLACE));
Atha_proteasomemutantB_downstream_up_Gypsy	ANCCTGNA	10	8.00901	0	ANCCTGNA
Atha_proteasomemutantB_downstream_up_Gypsy	CCNACTNA	10	8.00901	0	CCNACTNA
Atha_proteasomemutantB_downstream_up_Gypsy	CNANAGTC	10	8.00901	0	CNANAGTC
Atha_proteasomemutantB_downstream_up_Gypsy	GNATATNC	10	8.00901	0	P1BS	PHR1-binding sequence found in the upstream regions of phosphate starvation responsive genes from several plant species; phr1 (phosphate starvation response 1) gene codes for PHR1 protein related to PSR1 gene in C. reinhardtii
Atha_proteasomemutantB_downstream_up_Gypsy	NANTGGGA	10	8.00901	0	NANTGGGA
Atha_proteasomemutantB_downstream_up_Gypsy	ACCAAAC	10	7.97309	0	ACCAAAC	MYB4 binding site motif
Atha_proteasomemutantB_downstream_up_Gypsy	CNTAACNC	10	7.97309	0	CNTAACNC	similar to GCGTAACACGC (gCGTAACACgc (AGRIS));
Atha_proteasomemutantB_downstream_up_Gypsy	AANACGAA	10	7.9375	0	AANACGAA
Atha_proteasomemutantB_downstream_up_Gypsy	ACNNGTCT	10	7.9375	0	ACNNGTCT	similar to CTCACAAGTCTCCT (ctcACAAGTCTcct (PLACE));
Atha_proteasomemutantB_downstream_up_Gypsy	ANNTCAGC	10	7.9375	0	ANNTCAGC
Atha_proteasomemutantB_downstream_up_Gypsy	GGNGGCNN	10	7.9375	0	GGNGGCNN	similar to CGGCGGCCTCGC (cGGCGGCCTcgc (PLACE)); similar to ATGGGCGGCATG (atgGGCGGCATg (PLACE)); similar to TTAGGCGGCTCTTA (ttaGGCGGCTCtta (PLACE)); similar to CAAGGGGGCATGTA (caaGGGGGCATgta (AGRIS)); similar to GAGGAGGCGCGT (gaGGAGGCGCgt (PLACE)); similar to TGGCGGCTCTTA (tGGCGGCTCtta (PLACE)); similar to GGGCGGCCAGTG (gGGCGGCCAgtg (PLACE));
Atha_proteasomemutantB_downstream_up_Gypsy	GNGGNTAA	10	7.9375	0	GNGGNTAA	similar to TGTGTGGTTAATAT (tgtGTGGTTAAtat (PLACE)); similar to GTGTGGTTAATAT (gtGTGGTTAAtat (PLACE));
Atha_proteasomemutantB_downstream_up_Gypsy	NTGACNGA	10	7.9375	0	NTGACNGA
Atha_proteasomemutantB_downstream_up_Gypsy	NTCNGTCA	10	7.90222	0	NTCNGTCA
Atha_proteasomemutantB_downstream_up_Gypsy	AGNGTNAG	10	7.86726	0	AGNGTNAG	similar to AAGCGTAAGT (aAGCGTAAGt (PLACE));
Atha_proteasomemutantB_downstream_up_Gypsy	ANTCTNGG	10	7.86726	0	ANTCTNGG
Atha_proteasomemutantB_downstream_up_Gypsy	ATANAGAG	10	7.86726	0	ATANAGAG
Atha_proteasomemutantB_downstream_up_Gypsy	AwAARGTg	10	7.86726	0		DOF25_ARATH [Arabidopsis thaliana
Atha_proteasomemutantB_downstream_up_Gypsy	GCANGTNA	10	7.8326	0	GCANGTNA	similar to GGCACGTAACA (gGCACGTAAca (PLACE));
Atha_proteasomemutantB_downstream_up_Gypsy	ATGwAyCT	10	7.79825	0		TEIL [Nicotiana tabacum
Atha_proteasomemutantB_downstream_up_Gypsy	CACNCNGN	10	7.79825	0	CACNCNGN	similar to TCACGCGGATC (tCACGCGGAtc (PLACE)); similar to GCCACGCGGC (gcCACGCGGC (PLACE)); similar to GGCCACACTGTGGG (ggcCACACTGTggg (PLACE)); similar to TTTCACGCTGTCAC (tttCACGCTGTcac (PLACE)); similar to GGGCACACTGG (gggCACACTGG (PLACE));
Atha_proteasomemutantB_downstream_up_Gypsy	CNANTTGC	10	7.79825	0	CNANTTGC
Atha_proteasomemutantB_downstream_up_Gypsy	CNTACNCA	10	7.79825	0	CNTACNCA
Atha_proteasomemutantB_downstream_up_Gypsy	CTTNNTGC	10	7.79825	0	CTTNNTGC	similar to ATGCTTCTTGCATC (atgCTTCTTGCatc (PLACE));
Atha_proteasomemutantB_downstream_up_Gypsy	CCTCNTNC	10	7.76419	0	CCTCNTNC
Atha_proteasomemutantB_downstream_up_Gypsy	TGAANTCA	10	7.73043	0	TGAANTCA	similar to GTTTGAAGTCATCA (gttTGAAGTCAtca (PLACE));
Atha_proteasomemutantB_downstream_up_Gypsy	ANGNGATC	10	7.69697	0	ANGNGATC
Atha_proteasomemutantB_downstream_up_Gypsy	ANNTCTCG	10	7.69697	0	ANNTCTCG
Atha_proteasomemutantB_downstream_up_Gypsy	WTTSSCSS	10	7.69697	0	E2FCONSENSUS	E2F consensus sequence of all different E2F-DP-binding motifs that were experimentally verified in plants (Vandepoele et al., 2005); See also S000417, S000397, S000396, S000367, S000366; W=A/T; S=C/G
Atha_proteasomemutantB_downstream_up_Gypsy	GAGNAAGA	10	7.66379	0	GAGNAAGA
Atha_proteasomemutantB_downstream_up_Gypsy	GGANCTTN	10	7.66379	0	GGANCTTN
Atha_proteasomemutantB_downstream_up_Gypsy	AGTNNGTG	10	7.6309	0	AGTNNGTG	similar to AGTACGTGGC (AGTACGTGgc (PLACE)); similar to GGAAGTACGTGGA (ggaAGTACGTGga (PLACE));
Atha_proteasomemutantB_downstream_up_Gypsy	CNNACGNC	10	7.6309	0	CNNACGNC	similar to GCACATACGTCAG (gcaCATACGTCag (PLACE)); similar to TCCCTTACGTCAGT (tccCTTACGTCagt (PLACE)); similar to ACACACGTCAA (aCACACGTCaa (PLACE)); similar to GCGTACGACGC (gCGTACGACgc (AGRIS)); similar to CATACGTCGTC (CATACGTCgtc (PLACE)); similar to GCACATACGTCA (gcaCATACGTCa (PLACE)); similar to TCCCTTACGTCAG (tccCTTACGTCag (PLACE));
Atha_proteasomemutantB_downstream_up_Gypsy	CTACNNCA	10	7.6309	0	CTACNNCA	similar to TCTACGTCAC (tCTACGTCAc (PLACE)); similar to AACCTACCACACTC (aacCTACCACActc (AGRIS));
Atha_proteasomemutantB_downstream_up_Gypsy	MACGYGB	10	7.6309	0	ABRERATCAL	ABRE-related sequence or Repeated sequence motifs identified in the upstream regions of 162 Ca(2+)-responsive upregulated genes; see also ABRE; M=C/A; Y=T/C; B=T/C/G
Atha_proteasomemutantB_downstream_up_Gypsy	TGGGCY	10	7.6309	0	SITEIIATCYTC	Site II element found in the promoter regions of cytochrome genes (Cytc-1, Cytc-2) in Arabidopsis; Located between -147 and -156 from the translational starts sites (Welchen et al., 2005); Y=C/T; See also S000308; Overrepresented in the promoters of nuclear genes encoding components of the oxidative phosphorylation (OxPhos) machinery from both Arabidopsis and rice (Welchen and Gonzalez, 2006);)
Atha_proteasomemutantB_downstream_up_Gypsy	ANCCTNTG	10	7.59829	0	ANCCTNTG
Atha_proteasomemutantB_downstream_up_Gypsy	ATCGNNGA	10	7.59829	0	ATCGNNGA	similar to GATCGATGATC (gATCGATGAtc (PLACE));
Atha_proteasomemutantB_downstream_up_Gypsy	NCTTCGAN	10	7.59829	0	NCTTCGAN
Atha_proteasomemutantB_downstream_up_Gypsy	NNGTACTA	10	7.59829	0	NNGTACTA	similar to GCGTACTACGC (GCGTACTAcgc (AGRIS)); similar to CGCGCGTACTACGC (cgcGCGTACTAcgc (AGRIS));
Atha_proteasomemutantB_downstream_up_Gypsy	tCAATYAa	10	7.59829	0		GRMZM2G038252 [Zea mays
Atha_proteasomemutantB_downstream_up_Gypsy	GATAAGR	10	7.56596	0	IBOXCORENT	I-box core motif in the CAMs (conserved DNA modular arrays) associated with light-responsive promoter regions; See S000124 (GATAAG), S000199 (GATAA), S000213
Atha_proteasomemutantB_downstream_up_Gypsy	GATNCNGA	10	7.56596	0	GATNCNGA
Atha_proteasomemutantB_downstream_up_Gypsy	GNTCACAN	10	7.56596	0	GNTCACAN
Atha_proteasomemutantB_downstream_up_Gypsy	CACTNNTG	10	7.5339	0	CACTNNTG	similar to TACACTTTTGGAT (taCACTTTTGgat (AGRIS)); similar to TACACTTTTGG (taCACTTTTGg (PLACE)); similar to CTACACTTTTGGAT (ctaCACTTTTGgat (AGRIS));
Atha_proteasomemutantB_downstream_up_Gypsy	wrmCCTArhy	10	7.5339	0		MYB1-like [Oryza sativa
Atha_proteasomemutantB_downstream_up_Gypsy	AAANAGCA	10	7.50211	0	AAANAGCA	similar to GAAATAGCAAAT (gAAATAGCAaat (PLACE)); similar to TCCAAAAAGCAAAA (tccAAAAAGCAaaa (AGRIS));
Atha_proteasomemutantB_downstream_up_Gypsy	AATNCCNC	10	7.50211	0	AATNCCNC
Atha_proteasomemutantB_downstream_up_Gypsy	ANAGACNC	10	7.47059	0	ANAGACNC
Atha_proteasomemutantB_downstream_up_Gypsy	CATNNCAC	10	7.47059	0	CATNNCAC	similar to CACATGGCACT (caCATGGCACt (PLACE));
Atha_proteasomemutantB_downstream_up_Gypsy	CNGATCNA	10	7.47059	0	CNGATCNA
Atha_proteasomemutantB_downstream_up_Gypsy	GNATCNGA	10	7.47059	0	GNATCNGA
Atha_proteasomemutantB_downstream_up_Gypsy	GNTNTCGA	10	7.47059	0	GNTNTCGA
Atha_proteasomemutantB_downstream_up_Gypsy	mrTtyraAyk	10	7.47059	0		BRADI1G55710 [Brachypodium distachyon
Atha_proteasomemutantB_downstream_up_Gypsy	sawaacgw	10	7.47059	0		AT3G45610 [Arabidopsis thaliana
Atha_proteasomemutantB_downstream_up_Gypsy	GAAAGTNA	10	7.43933	0	GAAAGTNA	similar to TCAGAAAGTCA (tcaGAAAGTCA (PLACE));
Atha_proteasomemutantB_downstream_up_Gypsy	ATTNCNCC	10	7.40833	0	ATTNCNCC	similar to AAGATTACCCCTAG (aagATTACCCCtag (AGRIS));
Atha_proteasomemutantB_downstream_up_Gypsy	CANCTANC	10	7.40833	0	CANCTANC	similar to CCCACCTACCCCC (ccCACCTACCccc (PLACE)); similar to CACCTACCCAC (CACCTACCcac (AGRIS)); similar to TCTCACCTACCA (tctCACCTACCa (PLACE)); similar to CACCTAACCAC (CACCTAACcac (AGRIS)); similar to ATTCACCTACCC (attCACCTACCc (PLACE));
Atha_proteasomemutantB_downstream_up_Gypsy	GNNNGCGA	10	7.40833	0	GNNNGCGA
Atha_proteasomemutantB_downstream_up_Gypsy	GNTTCGNA	10	7.40833	0	GNTTCGNA	similar to CATGCTTCGTACAT (catGCTTCGTAcat (PLACE));
Atha_proteasomemutantB_downstream_up_Gypsy	GTNNCACA	10	7.40833	0	GTNNCACA
Atha_proteasomemutantB_downstream_up_Gypsy	CNGNCANG	10	7.37759	0	CNGNCANG	similar to TACCGACATGAGT (taCCGACATGagt (AGRIS)); similar to AGGCCGCCACGTAG (aggCCGCCACGtag (PLACE));
Atha_proteasomemutantB_downstream_up_Gypsy	AAGNNCTT	10	7.34711	0	AAGNNCTT	similar to CGTAAGCGCTTACG (cgtAAGCGCTTacg (PLACE));
Atha_proteasomemutantB_downstream_up_Gypsy	ANGACANG	10	7.34711	0	ANGACANG	similar to GAGGACACGCGT (gAGGACACGcgt (PLACE)); similar to ATGATGACATGT (atgATGACATGt (PLACE)); similar to TGGACGACACG (tggACGACACG (PLACE)); similar to TGACGACAAG (tgACGACAAG (PLACE));
Atha_proteasomemutantB_downstream_up_Gypsy	GCNNGCAN	10	7.34711	0	GCNNGCAN	similar to TACGCAAGCAATGA (tacGCAAGCAAtga (PLACE)); similar to CGCGCGTGCAACGC (cgcGCGTGCAAcgc (AGRIS)); similar to CATGCATGCACTCC (catGCATGCACtcc (PLACE)); similar to GCGTGCAACGC (GCGTGCAAcgc (AGRIS)); similar to TGGGCTTGCACG (tggGCTTGCACg (PLACE)); similar to GTGCATGCATGGA (gtGCATGCATgga (PLACE));
Atha_proteasomemutantB_downstream_up_Gypsy	CACTNNAC	10	7.31687	0	CACTNNAC
Atha_proteasomemutantB_downstream_up_Gypsy	CCNCNCNC	10	7.31687	0	CCNCNCNC	similar to CTACCACACTCTCA (ctaCCACACTCtca (AGRIS)); similar to ATGCCGCGCCCATG (atgCCGCGCCCatg (PLACE));
Atha_proteasomemutantB_downstream_up_Gypsy	GTNGACAN	10	7.31687	0	GTNGACAN	similar to TGTGTGGACATGTG (tgtGTGGACATgtg (AGRIS));
Atha_proteasomemutantB_downstream_up_Gypsy	rwyyAATCAw	10	7.31687	0		LOC_Os09g35910 [Oryza sativa
Atha_proteasomemutantB_downstream_up_Gypsy	ACANANGC	10	7.28689	0	ACANANGC
Atha_proteasomemutantB_downstream_up_Gypsy	CGGNCNNA	10	7.28689	0	CGGNCNNA	similar to ACGGGCCCA (aCGGGCCCA (PLACE)); similar to CACCGGGCCCAC (cacCGGGCCCAc (PLACE)); similar to AGGCGGTCTAAGAG (aggCGGTCTAAgag (PLACE));
Atha_proteasomemutantB_downstream_up_Gypsy	AACGTT	10	7.25714	0	ACGTTBOX	T-box according to the nomenclature of ACGT elements by Foster et al. (FASEB J 8:192-200 (1994)); One of ACGT elements; See also ACGTABOX (S000130), ACGTCBOX (S000131), and CACGTGMOTIF (S000042)
Atha_proteasomemutantB_downstream_up_Gypsy	ACCNCTNT	10	7.25714	0	ACCNCTNT
Atha_proteasomemutantB_downstream_up_Gypsy	ANNNCCCC	10	7.25714	0	ANNNCCCC	similar to TACATGCCCCCTTG (tacATGCCCCCttg (AGRIS)); similar to AAGATTACCCCTAG (aagATTACCCCtag (AGRIS));
Atha_proteasomemutantB_downstream_up_Gypsy	CNCNCGTN	10	7.25714	0	CNCNCGTN	similar to ACACACGTCAA (aCACACGTCaa (PLACE)); similar to GACACGCGTT (gaCACGCGTT (PLACE)); similar to CGCACGTGTC (CGCACGTGtc (PLACE)); similar to GCCACGCGTCC (gcCACGCGTCc (PLACE)); similar to TATCTCACGTGATG (tatCTCACGTGatg (PLACE)); similar to GGCCCCACGTGGC (ggcCCCACGTGgc (PLACE));
Atha_proteasomemutantB_downstream_up_Gypsy	GTNANGGA	10	7.25714	0	GTNANGGA	similar to GACGTAAGGGATGA (gacGTAAGGGAtga (PLACE));
Atha_proteasomemutantB_downstream_up_Gypsy	NTGCAGNA	10	7.25714	0	NTGCAGNA
Atha_proteasomemutantB_downstream_up_Gypsy	NTNCTGCA	10	7.25714	0	NTNCTGCA
Atha_proteasomemutantB_downstream_up_Gypsy	CCNCTANA	10	7.22764	0	CCNCTANA	similar to CCTCCTCTACACTT (cctCCTCTACActt (AGRIS));
Atha_proteasomemutantB_downstream_up_Gypsy	NNGAGTCA	10	7.19838	0	NNGAGTCA	similar to CTAGTGAGTCACTT (ctaGTGAGTCActt (PLACE)); similar to ATCATGAGTCACTT (atcATGAGTCActt (PLACE)); similar to TAATTGAGTCAATT (taaTTGAGTCAatt (AGRIS));
Atha_proteasomemutantB_downstream_up_Gypsy	wakATkCbyy	10	7.19838	0		PHL1 [Arabidopsis thaliana
Atha_proteasomemutantB_downstream_up_Gypsy	ANGCANGA	10	7.16935	0	ANGCANGA
Atha_proteasomemutantB_downstream_up_Gypsy	CNANCAGA	10	7.16935	0	CNANCAGA
Atha_proteasomemutantB_downstream_up_Gypsy	GNTAGNGA	10	7.16935	0	GNTAGNGA	similar to AGTGATAGTGAAAA (agtGATAGTGAaaa (PLACE));
Atha_proteasomemutantB_downstream_up_Gypsy	AGTTNCCN	10	7.14056	0	AGTTNCCN
Atha_proteasomemutantB_downstream_up_Gypsy	CANNCGNG	10	7.14056	0	CANNCGNG	similar to TCCCATCCGCGCCG (tccCATCCGCGccg (PLACE));
Atha_proteasomemutantB_downstream_up_Gypsy	TAGANAGA	10	7.14056	0	TAGANAGA
Atha_proteasomemutantB_downstream_up_Gypsy	kkCrGTTr	10	7.14056	0		AtMYB65 [Arabidopsis thaliana
Atha_proteasomemutantB_downstream_up_Gypsy	ANTTCTTG	10	7.112	0	ANTTCTTG
Atha_proteasomemutantB_downstream_up_Gypsy	ATGNTTCA	10	7.112	0	ATGNTTCA
Atha_proteasomemutantB_downstream_up_Gypsy	CANGTNGA	10	7.112	0	CANGTNGA	similar to ACTCAAGTGGACCC (actCAAGTGGAccc (AGRIS)); similar to ACCACGTGGA (acCACGTGGA (PLACE)); similar to TCCACGTCGATCC (tcCACGTCGAtcc (PLACE)); similar to GACACGTAGAGAC (gaCACGTAGAgac (PLACE)); similar to CACGTGGACAC (CACGTGGAcac (AGRIS)); similar to TCCACGTAGATCC (tcCACGTAGAtcc (PLACE)); similar to GACACGTGGA (gaCACGTGGA (PLACE)); similar to GCCACGTGGA (gcCACGTGGA (PLACE));
Atha_proteasomemutantB_downstream_up_Gypsy	CCANCANC	10	7.112	0	CCANCANC	similar to AAACCAGCAACGGT (aaaCCAGCAACggt (PLACE)); similar to CCACCAACCCC (CCACCAACccc (PLACE));
Atha_proteasomemutantB_downstream_up_Gypsy	TCGNNTCA	10	7.112	0	TCGNNTCA
Atha_proteasomemutantB_downstream_up_Gypsy	TTNCGTA	10	7.112	0	TTNCGTA	NAC binding site
Atha_proteasomemutantB_downstream_up_Gypsy	ANTNGGGA	10	7.08367	0	ANTNGGGA
Atha_proteasomemutantB_downstream_up_Gypsy	CAAAGATN	10	7.08367	0	CAAAGATN
Atha_proteasomemutantB_downstream_up_Gypsy	CNTCNCTA	10	7.08367	0	CNTCNCTA
Atha_proteasomemutantB_downstream_up_Gypsy	CTCACNTN	10	7.08367	0	CTCACNTN	similar to ATTCTCACCTACCA (attCTCACCTAcca (PLACE)); similar to ATCTCACCTACCA (atCTCACCTAcca (PLACE)); similar to TATCTCACGTGATG (tatCTCACGTGatg (PLACE));
Atha_proteasomemutantB_downstream_up_Gypsy	CTGACY	10	7.08367	0	WBOXNTCHN48	W box identified in the region between -125 and -69 of a tobacco class I basic chitinase gene CHN48; NtWRKY1, NtWRKY2 and NtWRKY4 bound to W box; NtWRKYs possibly involved in elicitor-respsonsive transcription of defense genes in tobacco; Y=C/T; see also S000442 (TGACT) and S000447 (TGAC)
Atha_proteasomemutantB_downstream_up_Gypsy	GNAAGTNC	10	7.08367	0	GNAAGTNC	similar to AGAAAGTTCT (aGAAAGTTCt (AGRIS));
Atha_proteasomemutantB_downstream_up_Gypsy	GTNCTCTN	10	7.08367	0	GTNCTCTN
Atha_proteasomemutantB_downstream_up_Gypsy	AGNNAGGA	10	7.05556	0	AGNNAGGA
Atha_proteasomemutantB_downstream_up_Gypsy	ANAAACAG	10	7.05556	0	ANAAACAG
Atha_proteasomemutantB_downstream_up_Gypsy	CTCATTTN	10	7.05556	0	CTCATTTN
Atha_proteasomemutantB_downstream_up_Gypsy	ANGNAAGG	10	7.02767	0	ANGNAAGG	similar to TCCATGAAAGGTAA (tccATGAAAGGtaa (PLACE)); similar to CTGACGTAAGGGAT (ctgACGTAAGGgat (PLACE));
Atha_proteasomemutantB_downstream_up_Gypsy	CANAGCTN	10	7.02767	0	CANAGCTN
Atha_proteasomemutantB_downstream_up_Gypsy	CNCNCCNC	10	7.02767	0	CNCNCCNC	similar to GGCCTCGCCACG (ggcCTCGCCACg (PLACE)); similar to ACGCGCCTCCTC (aCGCGCCTCctc (PLACE));
Atha_proteasomemutantB_downstream_up_Gypsy	srwAAAGydr	10	7.02767	0		e_gw1.170.52.1 [Physcomitrella patens
Atha_proteasomemutantB_downstream_up_Gypsy	wwkATtCbsy	10	7.02767	0		AT3G24120 [Arabidopsis thaliana
Atha_proteasomemutantB_downstream_up_Gypsy	GAANGAGA	10	7	0	GAANGAGA
Atha_proteasomemutantB_downstream_up_Gypsy	GAANGGNA	10	7	0	GAANGGNA	similar to TTGAACGGCAAGT (ttGAACGGCAagt (PLACE)); similar to CATGAAAGGTAAG (catGAAAGGTAag (PLACE));
Atha_proteasomemutantB_downstream_up_Gypsy	TATCCAY	10	7	0	TATCCAYMOTIFOSRAMY3D	TATCCAY motif found in rice (O.s.) RAmy3D alpha-amylase gene promoter; Y=T/C; a GATA motif as its antisense sequence; TATCCAY motif and G motif (see S000130) are responsible for sugar repression (Toyofuku et al. 1998)
Atha_proteasomemutantB_downstream_up_Gypsy	AAWMCCTA	10	6.97255	0		F7C7J9_MONDO [Ostreococcus tauri
Atha_proteasomemutantB_downstream_up_Gypsy	CCNTGANA	10	6.97255	0	CCNTGANA	similar to AATCCATGAAAGGT (aatCCATGAAAggt (PLACE));
Atha_proteasomemutantB_downstream_up_Gypsy	GCAGNNAA	10	6.97255	0	GCAGNNAA
Atha_proteasomemutantB_downstream_up_Gypsy	AAGGANNC	10	6.94531	0	AAGGANNC	similar to TGGAAGGATTCAAG (tggAAGGATTCaag (AGRIS));
Atha_proteasomemutantB_downstream_up_Gypsy	AGNAGANC	10	6.94531	0	AGNAGANC
Atha_proteasomemutantB_downstream_up_Gypsy	GNGNACNC	10	6.94531	0	GNGNACNC	similar to CGTGAGGACACGCG (cgtGAGGACACgcg (PLACE)); similar to CAGGGGCACACTGG (cagGGGCACACtgg (PLACE)); similar to CAAGTGGACCCTTT (caaGTGGACCCttt (AGRIS));
Atha_proteasomemutantB_downstream_up_Gypsy	AGANGGNG	10	6.91829	0	AGANGGNG	similar to CAAAGAAGGCGGTC (caaAGAAGGCGgtc (PLACE));
Atha_proteasomemutantB_downstream_up_Gypsy	AGNTCNAG	10	6.91829	0	AGNTCNAG
Atha_proteasomemutantB_downstream_up_Gypsy	AGNANCAC	10	6.89147	0	AGNANCAC	similar to AAGCAACACACA (aAGCAACACaca (PLACE));
Atha_proteasomemutantB_downstream_up_Gypsy	ATGNNTCC	10	6.89147	0	ATGNNTCC
Atha_proteasomemutantB_downstream_up_Gypsy	MACCWAMC	10	6.89147	0	MYBPLANT	Plant MYB binding site; Consensus sequence related to box P in promoters of phenylpropanoid biosynthetic genes such as PAL, CHS, CHI, DFR, CL, Bz1; Myb305; M=A/C; W=A/T; See S000355; The AmMYB308 and AmMYB330 transcription factors from Antirrhinum majus regulate phenylpropanoid and lignin biosynthesis in transgenic tobacco
Atha_proteasomemutantB_downstream_up_Gypsy	ATNNNCGC	10	6.86486	0	ATNNNCGC	similar to ATTCGCGCATT (ATTCGCGCatt (PLACE)); similar to CCCATCCGCGCCGG (cccATCCGCGCcgg (PLACE)); similar to CATGGGCGCGG (cATGGGCGCgg (PLACE)); similar to AATTACCGC (aATTACCGC (PLACE)); similar to ATTCCCGCATT (ATTCCCGCatt (PLACE));
Atha_proteasomemutantB_downstream_up_Gypsy	CGNNAGNG	10	6.86486	0	CGNNAGNG	similar to ACGTAAGCGCTT (aCGTAAGCGctt (PLACE)); similar to TTACGTCAGTGG (ttaCGTCAGTGg (PLACE)); similar to TGACGTAAGGGATG (tgaCGTAAGGGatg (PLACE));
Atha_proteasomemutantB_downstream_up_Gypsy	CGTGNNCN	10	6.86486	0	CGTGNNCN	similar to GGACGTGGTCGTCA (ggaCGTGGTCGtca (AGRIS)); similar to ACGCGTGTCCTC (acgCGTGTCCTc (PLACE)); similar to AATCGTGGACCAAT (aatCGTGGACCaat (PLACE)); similar to TCCGTGTACCA (tcCGTGTACCa (PLACE)); similar to CTACGTGGCCACTA (ctaCGTGGCCActa (PLACE));
Atha_proteasomemutantB_downstream_up_Gypsy	GCATNTNC	10	6.86486	0	GCATNTNC	similar to TTTGCATTTTCGTC (tttGCATTTTCgtc (PLACE));
Atha_proteasomemutantB_downstream_up_Gypsy	CGNTTCNA	10	6.83846	0	CGNTTCNA
Atha_proteasomemutantB_downstream_up_Gypsy	GNCANACA	10	6.83846	0	GNCANACA	similar to GCAGCCAGACAAA (gcaGCCAGACAaa (PLACE)); similar to GCCGACATACATTT (gccGACATACAttt (AGRIS));
Atha_proteasomemutantB_downstream_up_Gypsy	NCNTTGCA	10	6.83846	0	NCNTTGCA	similar to CGCGCGTTGCACGC (cgcGCGTTGCAcgc (AGRIS)); similar to GCGTTGCACGC (GCGTTGCAcgc (AGRIS));
Atha_proteasomemutantB_downstream_up_Gypsy	TGTGNGNA	10	6.83846	0	TGTGNGNA	similar to CCATGTGTGGACAT (ccaTGTGTGGAcat (AGRIS));
Atha_proteasomemutantB_downstream_up_Gypsy	AAGANCNG	10	6.81226	0	AAGANCNG	similar to GATAAGAGCCGCCA (gatAAGAGCCGcca (PLACE)); similar to TAAGAGCCGCC (tAAGAGCCGcc (PLACE));
Atha_proteasomemutantB_downstream_up_Gypsy	CNTTCACN	10	6.81226	0	CNTTCACN
Atha_proteasomemutantB_downstream_up_Gypsy	GANANGCA	10	6.81226	0	GANANGCA
Atha_proteasomemutantB_downstream_up_Gypsy	NCNAGCAA	10	6.81226	0	NCNAGCAA	similar to TACGCAAGCAATGA (tacGCAAGCAAtga (PLACE)); similar to GAAACCAGCAACGG (gaaACCAGCAAcgg (PLACE));
Atha_proteasomemutantB_downstream_up_Gypsy	aaraTstdg	10	6.81226	0		LOC_Os06g48534 [Oryza sativa
Atha_proteasomemutantB_downstream_up_Gypsy	AGATCTNN	10	6.78626	0	AGATCTNN
Atha_proteasomemutantB_downstream_up_Gypsy	CATGCA	10	6.78626	0	RYREPEATBNNAPA	RY repeat found in RY/G box (the complex containing the two RY repeats and the G-box) of napA gene in Brassica napus (B.n.); Found between -78 and -50; Required for seed specific expression; See S000262, S000263; dist B ABRE mediated transactivation by ABI3 adn ABI3-dependent response to ABA; a tetramer of the composite RY/G complex mediated only ABA-independent transactivation by ABI3; B2 domain…
Atha_proteasomemutantB_downstream_up_Gypsy	CATGCANN	10	6.78626	0	CATGCANN	similar to ATGCATGCATG (atgCATGCATG (PLACE)); similar to TCCATGCATGCAC (tcCATGCATGcac (PLACE)); similar to GTGCATGCATGGA (gtgCATGCATGga (PLACE)); similar to CATGCATGCAT (CATGCATGcat (PLACE));
Atha_proteasomemutantB_downstream_up_Gypsy	CATGCa	10	6.78626	0		VAL1_ARATH [Arabidopsis thaliana
Atha_proteasomemutantB_downstream_up_Gypsy	CTCANNAC	10	6.78626	0	CTCANNAC
Atha_proteasomemutantB_downstream_up_Gypsy	GCNNGTNC	10	6.78626	0	GCNNGTNC	similar to ACGCGTGTCCTC (acGCGTGTCCtc (PLACE));
Atha_proteasomemutantB_downstream_up_Gypsy	GTGNNCAA	10	6.78626	0	GTGNNCAA
Atha_proteasomemutantB_downstream_up_Gypsy	TCNTGGNA	10	6.78626	0	TCNTGGNA	similar to TCATGGTAACA (TCATGGTAaca (PLACE));
Atha_proteasomemutantB_downstream_up_Gypsy	cATGCa	10	6.78626	0		VAL1_ARATH [Arabidopsis thaliana
Atha_proteasomemutantB_downstream_up_Gypsy	tGCATG	10	6.78626	0		LEC2_ARATH [Arabidopsis thaliana
Atha_proteasomemutantB_downstream_up_Gypsy	CGTNANTA	10	6.76046	0	CGTNANTA
Atha_proteasomemutantB_downstream_up_Gypsy	CNACGNNC	10	6.76046	0	CNACGNNC	similar to AGCAACGGTCAGC (agCAACGGTCagc (PLACE)); similar to CCACTACGTGCCTT (ccaCTACGTGCctt (AGRIS)); similar to TTTCTACGGGCAGC (tttCTACGGGCagc (PLACE)); similar to TCCACGTACT (tCCACGTACt (PLACE)); similar to GCGCCACGTAC (gcgCCACGTAC (PLACE)); similar to GCCACGTGCC (gCCACGTGCc (PLACE)); similar to GCCACGTACA (gCCACGTACa (PLACE)); similar to CGCCACGTAC (cgCCACGTAC (PLACE)); similar to CGACCACGTCCC…
Atha_proteasomemutantB_downstream_up_Gypsy	CTTCAANA	10	6.76046	0	CTTCAANA
Atha_proteasomemutantB_downstream_up_Gypsy	AATCCAA	10	6.73485	0	RBCSCONSENSUS	rbcS general consensus sequence; AATCCAA or AATCCAAC
Atha_proteasomemutantB_downstream_up_Gypsy	GATCNTGN	10	6.73485	0	GATCNTGN
Atha_proteasomemutantB_downstream_up_Gypsy	TCTCTNAA	10	6.73485	0	TCTCTNAA	similar to ATGTCTCTCAATTG (atgTCTCTCAAttg (PLACE));
Atha_proteasomemutantB_downstream_up_Gypsy	ACACNNAC	10	6.70943	0	ACACNNAC	similar to ATAACACGTAC (ataACACGTAC (PLACE));
Atha_proteasomemutantB_downstream_up_Gypsy	CACNCATN	10	6.70943	0	CACNCATN	similar to GTCCACACATGGAT (gtcCACACATGgat (AGRIS));
Atha_proteasomemutantB_downstream_up_Gypsy	NGCNTGAA	10	6.70943	0	NGCNTGAA	similar to GACAGCGTGAAACT (gacAGCGTGAAact (PLACE));
Atha_proteasomemutantB_downstream_up_Gypsy	CNCGNGAN	10	6.68421	0	CNCGNGAN	similar to CATCACGTGAGATA (catCACGTGAGata (PLACE)); similar to TCTCACGTGATG (tctCACGTGATg (PLACE));
Atha_proteasomemutantB_downstream_up_Gypsy	wwcaGTTr	10	6.68421	0		AtMYB96 [Arabidopsis thaliana
Atha_proteasomemutantB_downstream_up_Gypsy	CAAGCA	10	6.65918	0		AT5G25475 [Arabidopsis thaliana
Atha_proteasomemutantB_downstream_up_Gypsy	CCAATG	10	6.65918	0	CCAATG	LFY consensus binding site motif
Atha_proteasomemutantB_downstream_up_Gypsy	CNCTCNTC	10	6.65918	0	CNCTCNTC	similar to ACACTCTCATCTTC (acaCTCTCATCttc (AGRIS));
Atha_proteasomemutantB_downstream_up_Gypsy	ACNTGNGA	10	6.63433	0	ACNTGNGA	similar to ATCACGTGAGATAA (atcACGTGAGAtaa (PLACE)); similar to GAGACTTGTGAGGT (gagACTTGTGAggt (PLACE));
Atha_proteasomemutantB_downstream_up_Gypsy	CGNNCGNN	10	6.63433	0	CGNNCGNN	similar to GCGTACGACGC (gCGTACGACgc (AGRIS)); similar to CGCACGTGTC (CGCACGTGtc (PLACE)); similar to GCGTTCGACGC (gCGTTCGACgc (AGRIS));
Atha_proteasomemutantB_downstream_up_Gypsy	CTTGGNNA	10	6.63433	0	CTTGGNNA
Atha_proteasomemutantB_downstream_up_Gypsy	TNCAAGAA	10	6.63433	0	TNCAAGAA
Atha_proteasomemutantB_downstream_up_Gypsy	ATCCCNNA	10	6.60967	0	ATCCCNNA	similar to GTCATCCCTTACGT (gtcATCCCTTAcgt (PLACE));
Atha_proteasomemutantB_downstream_up_Gypsy	AAGAGAGN	10	6.58519	0	AAGAGAGN
Atha_proteasomemutantB_downstream_up_Gypsy	CCWACC	10	6.58519	0	MYBPZM	Core of consensus maize P (myb homolog) binding site; W=A/T; 6 bp core; Maize P gene specifies red pigmentation of kernel pericarp, cob, and other floral organs; P binds to A1 gene, but not Bz1 gene; Maize C1 (myb homolog) activates both A1 and Bz1 genes (Grotewold et al. 1994); W=A/T
Atha_proteasomemutantB_downstream_up_Gypsy	CNACTNTC	10	6.58519	0	CNACTNTC	similar to CAACTTTCATA (CAACTTTCata (PLACE)); similar to ATCCAACTTTCATA (atcCAACTTTCata (PLACE));
Atha_proteasomemutantB_downstream_up_Gypsy	CNCNTCTC	10	6.58519	0	CNCNTCTC	similar to TCCACGTCTCTCC (tcCACGTCTCtcc (PLACE));
Atha_proteasomemutantB_downstream_up_Gypsy	CTNGATNC	10	6.58519	0	CTNGATNC
Atha_proteasomemutantB_downstream_up_Gypsy	GCANNAGA	10	6.58519	0	GCANNAGA
Atha_proteasomemutantB_downstream_up_Gypsy	AGTNTTTG	10	6.56089	0	AGTNTTTG
Atha_proteasomemutantB_downstream_up_Gypsy	ATNGTGGN	10	6.56089	0	ATNGTGGN	similar to GAAATAGTGGCCGA (gaaATAGTGGCcga (PLACE)); similar to TATGGTGGA (tATGGTGGA (PLACE));
Atha_proteasomemutantB_downstream_up_Gypsy	CNTTGNCA	10	6.56089	0	CNTTGNCA
Atha_proteasomemutantB_downstream_up_Gypsy	GNATATTA	10	6.56089	0	GNATATTA
Atha_proteasomemutantB_downstream_up_Gypsy	AAGNGTNG	10	6.53676	0	AAGNGTNG	similar to CAAAAGTGTAGAGG (caaAAGTGTAGagg (AGRIS));
Atha_proteasomemutantB_downstream_up_Gypsy	ACNTNCCA	10	6.53676	0	ACNTNCCA	similar to CTAACCTACCACAC (ctaACCTACCAcac (AGRIS)); similar to CTCACCTACCAATT (ctcACCTACCAatt (PLACE)); similar to CTAACCTACCATCT (ctaACCTACCAtct (PLACE)); similar to AATACTTTCCATTT (aatACTTTCCAttt (AGRIS)); similar to CTCACCTACCA (ctcACCTACCA (PLACE));
Atha_proteasomemutantB_downstream_up_Gypsy	CAAGTNNG	10	6.53676	0	CAAGTNNG	similar to TCCAAGTTGGA (tcCAAGTTGGa (PLACE));
Atha_proteasomemutantB_downstream_up_Gypsy	NTGATCAN	10	6.53676	0	NTGATCAN	similar to GTTTTGATCAAAAC (gttTTGATCAAaac (PLACE)); similar to GTGATCACGTG (GTGATCACgtg (PLACE));
Atha_proteasomemutantB_downstream_up_Gypsy	ACNCGNNG	10	6.51282	0	ACNCGNNG	similar to GACACGTGGA (gACACGTGGa (PLACE)); similar to TGACACGTGGCA (tgACACGTGGca (PLACE)); similar to GGACGCGTGGC (ggACGCGTGGc (PLACE)); similar to GGACACGTGGC (ggACACGTGGc (PLACE)); similar to GGACACGTGGCG (ggACACGTGGcg (PLACE)); similar to GACACGTTGC (gACACGTTGc (PLACE)); similar to GAGACACGAGG (gagACACGAGG (PLACE)); similar to GACACGTAGA (gACACGTAGa (PLACE));
Atha_proteasomemutantB_downstream_up_Gypsy	CGTCGNNN	10	6.51282	0	CGTCGNNN	similar to ACGTCGGCA (aCGTCGGCA (AGRIS)); similar to GCGTCGTACGC (gCGTCGTACgc (AGRIS)); similar to GCGTCGAACGC (gCGTCGAACgc (AGRIS)); similar to ACGTCGGCT (aCGTCGGCT (AGRIS)); similar to ATACGTCGTCAA (ataCGTCGTCAa (PLACE)); similar to ATACGTCGTCAATG (ataCGTCGTCAatg (AGRIS)); similar to ACGTCGGTT (aCGTCGGTT (AGRIS)); similar to TCTCGTCGATCT (tctCGTCGATCt (PLACE)); similar to TCGTCGGTA (tCGTCGGTA (…
Atha_proteasomemutantB_downstream_up_Gypsy	CTGANNCA	10	6.51282	0	CTGANNCA
Atha_proteasomemutantB_downstream_up_Gypsy	GGNANGNC	10	6.51282	0	GGNANGNC	similar to TAAGGGATGACGCA (taaGGGATGACgca (PLACE));
Atha_proteasomemutantB_downstream_up_Gypsy	AAAGCNAA	10	6.48905	0	AAAGCNAA	similar to CAAAAAGCAAAAAA (caaAAAGCAAAaaa (AGRIS));
Atha_proteasomemutantB_downstream_up_Gypsy	ACAANAAG	10	6.48905	0	ACAANAAG
Atha_proteasomemutantB_downstream_up_Gypsy	ACNTTNCC	10	6.48905	0	ACNTTNCC
Atha_proteasomemutantB_downstream_up_Gypsy	ANGNGACA	10	6.48905	0	ANGNGACA
Atha_proteasomemutantB_downstream_up_Gypsy	GCAANNAC	10	6.48905	0	GCAANNAC	similar to CAAGCAATGACAT (caaGCAATGACat (PLACE)); similar to CAAGCAATGACA (caaGCAATGACa (PLACE)); similar to CAAGCAATGACATC (caaGCAATGACatc (PLACE));
Atha_proteasomemutantB_downstream_up_Gypsy	GCNAGANA	10	6.48905	0	GCNAGANA	similar to GCAGCCAGACAAA (gcaGCCAGACAaa (PLACE));
Atha_proteasomemutantB_downstream_up_Gypsy	GNANAGGA	10	6.48905	0	GNANAGGA	similar to ACAGAATAGGAAA (acaGAATAGGAaa (AGRIS)); similar to AGTGTAGAGGAGGT (agtGTAGAGGAggt (AGRIS));
Atha_proteasomemutantB_downstream_up_Gypsy	ACCANGNA	10	6.46545	0	ACCANGNA
Atha_proteasomemutantB_downstream_up_Gypsy	AGNCAAGN	10	6.46545	0	AGNCAAGN
Atha_proteasomemutantB_downstream_up_Gypsy	CGACG	10	6.46545	0	CGACGOSAMY3	CGACG element found in the GC-rich regions of the rice (O.s.) Amy3D and Amy3E amylase genes, but not in Amy3E gene; May function as a coupling element for the G box element
Atha_proteasomemutantB_downstream_up_Gypsy	GGGNNTNC	10	6.46545	0	GGGNNTNC	similar to AATGGGGGTGCA (aatGGGGGTGCa (PLACE)); similar to TTTGGGCTTGCACG (tttGGGCTTGCacg (PLACE));
Atha_proteasomemutantB_downstream_up_Gypsy	AANGGNTC	10	6.44203	0	AANGGNTC	similar to AGTAAAGGGTCCAC (agtAAAGGGTCcac (AGRIS)); similar to GTAAAGGGTCCAC (gtAAAGGGTCcac (AGRIS)); similar to TAAAGGGTCCAC (tAAAGGGTCcac (AGRIS));
Atha_proteasomemutantB_downstream_up_Gypsy	ANAGNGAC	10	6.44203	0	ANAGNGAC
Atha_proteasomemutantB_downstream_up_Gypsy	CCGAAA	10	6.44203	0	LTRE1HVBLT49	LTRE-1 (low-temperature-responsive element) in barley (H.v.) blt4.9 gene promoter; A new LTRE; A previously known LTRE is CCGAC
Atha_proteasomemutantB_downstream_up_Gypsy	CAGNGNAA	10	6.41877	0	CAGNGNAA
Atha_proteasomemutantB_downstream_up_Gypsy	TAGANTAA	10	6.41877	0	TAGANTAA
Atha_proteasomemutantB_downstream_up_Gypsy	CATGNNCA	10	6.39568	0	CATGNNCA	similar to CACATGTCCACAC (caCATGTCCAcac (AGRIS));
Atha_proteasomemutantB_downstream_up_Gypsy	CNNGNCAC	10	6.39568	0	CNNGNCAC	similar to GCGTGGCACGC (gCGTGGCACgc (AGRIS)); similar to GCGTGCCACGC (gCGTGCCACgc (AGRIS)); similar to GCGTGACACGC (gCGTGACACgc (AGRIS)); similar to GGCCTCGCCACG (ggcCTCGCCACg (PLACE)); similar to GCGTGTCACGC (gCGTGTCACgc (AGRIS)); similar to CACATGGCACT (caCATGGCACt (PLACE));
Atha_proteasomemutantB_downstream_up_Gypsy	CNTNTGCA	10	6.39568	0	CNTNTGCA
Atha_proteasomemutantB_downstream_up_Gypsy	CTCTNCNC	10	6.39568	0	CTCTNCNC	similar to CTCCTCTACACTTT (ctcCTCTACACttt (AGRIS));
Atha_proteasomemutantB_downstream_up_Gypsy	GGTCANNA	10	6.39568	0	GGTCANNA
Atha_proteasomemutantB_downstream_up_Gypsy	GGTTCNTN	10	6.39568	0	GGTTCNTN
Atha_proteasomemutantB_downstream_up_Gypsy	GCCANNAA	10	6.35	0	GCCANNAA	similar to TTGCCAAAAAAGG (ttGCCAAAAAagg (AGRIS)); similar to TTGCCATTAATGG (ttGCCATTAAtgg (AGRIS)); similar to TTGCCATTAAAGG (ttGCCATTAAagg (AGRIS));
Atha_proteasomemutantB_downstream_up_Gypsy	GTTGNGNA	10	6.35	0	GTTGNGNA
Atha_proteasomemutantB_downstream_up_Gypsy	ACCNTCNA	10	6.3274	0	ACCNTCNA
Atha_proteasomemutantB_downstream_up_Gypsy	CAANAAAG	10	6.3274	0	CAANAAAG	similar to TTCCAAAAAAGGAA (ttcCAAAAAAGgaa (AGRIS)); similar to TACCAAAAAAGGAA (tacCAAAAAAGgaa (AGRIS)); similar to TGCCAAAAAAGGAA (tgcCAAAAAAGgaa (AGRIS)); similar to CCAAAAAAGG (cCAAAAAAGg (AGRIS)); similar to CCAATAAAGG (cCAATAAAGg (AGRIS));
Atha_proteasomemutantB_downstream_up_Gypsy	CCNNAAAG	10	6.3274	0	CCNNAAAG	similar to GTTCCAAAAAGCAA (gttCCAAAAAGcaa (AGRIS));
Atha_proteasomemutantB_downstream_up_Gypsy	ACCNNTCA	10	6.30496	0	ACCNNTCA	similar to CTTACCTTTCATGG (cttACCTTTCAtgg (PLACE));
Atha_proteasomemutantB_downstream_up_Gypsy	CANGNGAA	10	6.30496	0	CANGNGAA
Atha_proteasomemutantB_downstream_up_Gypsy	CNAAGNCA	10	6.30496	0	CNAAGNCA
Atha_proteasomemutantB_downstream_up_Gypsy	GNGTGANA	10	6.30496	0	GNGTGANA	similar to CGCGCGTGACACGC (cgcGCGTGACAcgc (AGRIS)); similar to ACAGCGTGAAACTT (acaGCGTGAAActt (PLACE)); similar to GCGTGAGACGC (GCGTGAGAcgc (AGRIS)); similar to CGCGCGTGAGACGC (cgcGCGTGAGAcgc (AGRIS)); similar to GCGTGAAACGC (GCGTGAAAcgc (AGRIS)); similar to GCGTGACACGC (GCGTGACAcgc (AGRIS)); similar to GCGTGATACGC (GCGTGATAcgc (AGRIS)); similar to CGCGCGTGATACGC (cgcGCGTGATAcgc (AGRIS)); similar…
Atha_proteasomemutantB_downstream_up_Gypsy	NGGNGAGA	10	6.30496	0	NGGNGAGA	similar to GGTAGGTGAGAT (ggtAGGTGAGAt (PLACE)); similar to GGTAGGTGAGAAT (ggtAGGTGAGAat (PLACE));
Atha_proteasomemutantB_downstream_up_Gypsy	awTTyrAAwt	10	6.30496	0		AT3G04850 [Arabidopsis thaliana
Atha_proteasomemutantB_downstream_up_Gypsy	awttyraawt	10	6.30496	0		gw1.20.00.89.1 [Ostreococcus tauri
Atha_proteasomemutantB_downstream_up_Gypsy	AAAAATCT	10	6.28269	0	AAAAATCT	CCA1 binding site motif
Atha_proteasomemutantB_downstream_up_Gypsy	CACGNNNC	10	6.28269	0	CACGNNNC	similar to GCCACGCGGC (gcCACGCGGC (PLACE)); similar to CGCACGTGTCCGC (cgCACGTGTCcgc (PLACE)); similar to GCCACGTGTCC (gcCACGTGTCc (PLACE)); similar to CGCCACGTGTCC (cgcCACGTGTCc (PLACE)); similar to GCCACGTGGC (gcCACGTGGC (PLACE)); similar to ACCACGTGGCACC (acCACGTGGCacc (PLACE)); similar to TGCCACGTGTCA (tgcCACGTGTCa (PLACE)); similar to CCCACGTGGC (ccCACGTGGC (PLACE)); similar to TCCACGTGGCTCC …
Atha_proteasomemutantB_downstream_up_Gypsy	CTCNNATC	10	6.26056	0	CTCNNATC	similar to CGGCTCTTATCTCA (cggCTCTTATCtca (PLACE)); similar to GCTCTCCCATCCGC (gctCTCCCATCcgc (PLACE)); similar to ACACTCTCATCTTC (acaCTCTCATCttc (AGRIS));
Atha_proteasomemutantB_downstream_up_Gypsy	TCTTNCAA	10	6.26056	0	TCTTNCAA
Atha_proteasomemutantB_downstream_up_Gypsy	AGNGNTTC	10	6.21678	0	AGNGNTTC
Atha_proteasomemutantB_downstream_up_Gypsy	ANANCACC	10	6.21678	0	ANANCACC
Atha_proteasomemutantB_downstream_up_Gypsy	CCAATC	10	6.21678	0	CCAATC	GPIR1/GPIR2 binding site
Atha_proteasomemutantB_downstream_up_Gypsy	CCATTG	10	6.21678	0	CCATTG	LFY consensus binding site motif
Atha_proteasomemutantB_downstream_up_Gypsy	CNAAGNAG	10	6.21678	0	CNAAGNAG	similar to TTTCAAAGAAGGCG (tttCAAAGAAGgcg (PLACE));
Atha_proteasomemutantB_downstream_up_Gypsy	AAGGNAGN	10	6.19512	0	AAGGNAGN
Atha_proteasomemutantB_downstream_up_Gypsy	ACGTNTNA	10	6.19512	0	ACGTNTNA	similar to GACGTGTAAAGT (gACGTGTAAagt (PLACE)); similar to ACGTATTAAAA (ACGTATTAaaa (PLACE)); similar to GCCACGTGTCA (gccACGTGTCA (PLACE)); similar to ACACGTTTTATAA (acACGTTTTAtaa (PLACE)); similar to GTACGTGTTATAA (gtACGTGTTAtaa (PLACE)); similar to TATACGTTTTAT (tatACGTTTTAt (PLACE));
Atha_proteasomemutantB_downstream_up_Gypsy	CGTCCNNN	10	6.19512	0	CGTCCNNN	similar to TGTCGTCCATGCAT (tgtCGTCCATGcat (PLACE)); similar to CGTCCATGCAT (CGTCCATGcat (PLACE)); similar to GCGTCCAACGC (gCGTCCAACgc (AGRIS)); similar to CCACGTCCCTTAAG (ccaCGTCCCTTaag (AGRIS));
Atha_proteasomemutantB_downstream_up_Gypsy	NGNCGGNA	10	6.19512	0	NGNCGGNA	similar to ACGTCGGCA (aCGTCGGCA (AGRIS)); similar to AAGTCGGCA (aAGTCGGCA (AGRIS)); similar to ATGTCGGTA (aTGTCGGTA (PLACE)); similar to AGGTCGGCA (aGGTCGGCA (AGRIS)); similar to ATGTCGGCA (aTGTCGGCA (AGRIS)); similar to TCGTCGGTA (tCGTCGGTA (AGRIS)); similar to TGGTCGGTA (tGGTCGGTA (AGRIS)); similar to TCGTCGGCA (tCGTCGGCA (AGRIS)); similar to AAGTCGGTA (aAGTCGGTA (AGRIS)); similar to TGGTCGGCA …
Atha_proteasomemutantB_downstream_up_Gypsy	AGNGNNGC	10	6.17361	0	AGNGNNGC	similar to ATAAGAGCCGCCA (ataAGAGCCGCca (PLACE)); similar to CACAGTGTGGCCCA (cacAGTGTGGCcca (PLACE)); similar to TAAGAGCCGCC (taAGAGCCGCc (PLACE));
Atha_proteasomemutantB_downstream_up_Gypsy	CNAGCNGN	10	6.17361	0	CNAGCNGN
Atha_proteasomemutantB_downstream_up_Gypsy	CAAGNCNA	10	6.15225	0	CAAGNCNA	similar to GTGCAAGCCCAAAG (gtgCAAGCCCAaag (PLACE));
Atha_proteasomemutantB_downstream_up_Gypsy	CCCCNNAN	10	6.15225	0	CCCCNNAN	similar to ATGCCCCACAGTGT (atgCCCCACAGtgt (PLACE)); similar to AAACCCCAAAAAAA (aaaCCCCAAAAaaa (AGRIS));
Atha_proteasomemutantB_downstream_up_Gypsy	CTNATTAA	10	6.15225	0	CTNATTAA	similar to ATGCTAATTAATG (atgCTAATTAAtg (PLACE));
Atha_proteasomemutantB_downstream_up_Gypsy	ACANCNCA	10	6.13103	0	ACANCNCA
Atha_proteasomemutantB_downstream_up_Gypsy	ANCACNAC	10	6.13103	0	ANCACNAC	similar to CTAACCACTACGTG (ctaACCACTACgtg (AGRIS));
Atha_proteasomemutantB_downstream_up_Gypsy	CTTNCCNA	10	6.13103	0	CTTNCCNA
Atha_proteasomemutantB_downstream_up_Gypsy	TTGACNAA	10	6.13103	0	TTGACNAA
Atha_proteasomemutantB_downstream_up_Gypsy	rymAGTTA	10	6.13103	0		AtMYB4 [Arabidopsis thaliana
Atha_proteasomemutantB_downstream_up_Gypsy	AAAGGNGN	10	6.10997	0	AAAGGNGN
Atha_proteasomemutantB_downstream_up_Gypsy	AAANGGAA	10	6.10997	0	AAANGGAA	similar to CAAAAAAGGAAA (caaAAAAGGAAa (AGRIS)); similar to CATAAAAGGAAA (catAAAAGGAAa (AGRIS)); similar to TAAAAATGGAAAG (taaAAATGGAAag (PLACE)); similar to TAAAAATGGAAA (taaAAATGGAAa (AGRIS)); similar to TAAAAATGGAAAGT (taaAAATGGAAagt (AGRIS)); similar to CTAAAAAGGAAA (ctaAAAAGGAAa (AGRIS)); similar to CTTAAAAGGAAA (cttAAAAGGAAa (AGRIS)); similar to CTAAAATGGAAA (ctaAAATGGAAa (AGRIS)); similar t…
Atha_proteasomemutantB_downstream_up_Gypsy	AGCANTAN	10	6.10997	0	AGCANTAN
Atha_proteasomemutantB_downstream_up_Gypsy	ATNTNACG	10	6.10997	0	ATNTNACG	similar to CTTATCTCACGTGA (cttATCTCACGtga (PLACE));
Atha_proteasomemutantB_downstream_up_Gypsy	CCCTNNAA	10	6.10997	0	CCCTNNAA	similar to TGCCCCTTGAATCC (tgcCCCTTGAAtcc (PLACE)); similar to GCCCCCTTGAA (gccCCCTTGAA (AGRIS)); similar to GCCCCCTTGAATCC (gccCCCTTGAAtcc (AGRIS));
Atha_proteasomemutantB_downstream_up_Gypsy	GCTANNTA	10	6.10997	0	GCTANNTA
Atha_proteasomemutantB_downstream_up_Gypsy	GTGGNANA	10	6.10997	0	GTGGNANA
Atha_proteasomemutantB_downstream_up_Gypsy	TACTNNGA	10	6.08904	0	TACTNNGA
Atha_proteasomemutantB_downstream_up_Gypsy	TANACGNA	10	6.08904	0	TANACGNA	similar to GTACACGAAAG (gTACACGAAag (PLACE)); similar to GTATACACGTA (gtaTACACGTA (AGRIS)); similar to TGGTACACGGA (tggTACACGGA (PLACE));
Atha_proteasomemutantB_downstream_up_Gypsy	GTTNNCCA	10	6.06826	0	GTTNNCCA
Atha_proteasomemutantB_downstream_up_Gypsy	mtgycarr	10	6.06826	0		LOC_Os03g03164 [Oryza sativa
Atha_proteasomemutantB_downstream_up_Gypsy	vawAAaGtdr	10	6.06826	0		AT1G64620 [Arabidopsis thaliana
Atha_proteasomemutantB_downstream_up_Gypsy	CATATG	10	6.04762	0	CATATGGMSAUR	Sequence found in NDE element in soybean (G.m.) SAUR (Small Auxin-Up RNA) 15A gene promoter; Involved in auxin responsiveness; See S000359, S000360
Atha_proteasomemutantB_downstream_up_Gypsy	CATATGNN	10	6.04762	0	CATATGNN	similar to CCATATGCCATG (cCATATGCCatg (PLACE));
Atha_proteasomemutantB_downstream_up_Gypsy	CGTANNAA	10	6.04762	0	CGTANNAA	similar to ACGTATTAAAA (aCGTATTAAaa (PLACE)); similar to GCCCGTAGAAATAG (gccCGTAGAAAtag (PLACE));
Atha_proteasomemutantB_downstream_up_Gypsy	GAANACCN	10	6.04762	0	GAANACCN
Atha_proteasomemutantB_downstream_up_Gypsy	smyGTCAh	10	6.04762	0		GRMZM2G135447 [Zea mays
Atha_proteasomemutantB_downstream_up_Gypsy	ACTGNNTA	10	6.02712	0	ACTGNNTA	similar to ACTGTGTAACT (ACTGTGTAact (PLACE));
Atha_proteasomemutantB_downstream_up_Gypsy	ANAGNTGG	10	6.02712	0	ANAGNTGG	similar to ATGAAAGTTGGATG (atgAAAGTTGGatg (PLACE));
Atha_proteasomemutantB_downstream_up_Gypsy	CNNGGNCA	10	6.00676	0	CNNGGNCA	similar to CTACGTGGCCACTA (ctaCGTGGCCActa (PLACE)); similar to CCAGGGGCACAC (cCAGGGGCAcac (PLACE)); similar to ACAGGGGCATAA (aCAGGGGCAtaa (PLACE));
Atha_proteasomemutantB_downstream_up_Gypsy	GGTNNGCN	10	6.00676	0	GGTNNGCN	similar to AGGTCGGCC (aGGTCGGCC (AGRIS)); similar to TGGTCGGCT (tGGTCGGCT (AGRIS)); similar to TGGTCGGCC (tGGTCGGCC (AGRIS)); similar to AGGTCGGCT (aGGTCGGCT (AGRIS)); similar to TGGTCGGCA (tGGTCGGCA (AGRIS)); similar to AGGTCGGCA (aGGTCGGCA (AGRIS));
Atha_proteasomemutantB_downstream_up_Gypsy	GGAGANGN	10	5.98653	0	GGAGANGN
Atha_proteasomemutantB_downstream_up_Gypsy	KTCCAG	10	5.98653	0	KTCCAG	WRKY6 (ARE - arsenate repression element)
Atha_proteasomemutantB_downstream_up_Gypsy	ACAGNNAT	10	5.96644	0	ACAGNNAT	similar to TGAACAGTAATT (tgaACAGTAATt (PLACE));
Atha_proteasomemutantB_downstream_up_Gypsy	CTNTCNCA	10	5.96644	0	CTNTCNCA	similar to TGGCTCTCCCATCC (tggCTCTCCCAtcc (PLACE));
Atha_proteasomemutantB_downstream_up_Gypsy	CACNTCNA	10	5.94649	0	CACNTCNA	similar to TCCACGTCGATCC (tcCACGTCGAtcc (PLACE)); similar to CACCTCCACAC (CACCTCCAcac (PLACE)); similar to ACACACGTCAAACA (acaCACGTCAAaca (PLACE));
Atha_proteasomemutantB_downstream_up_Gypsy	CGTACNNN	10	5.94649	0	CGTACNNN	similar to GCGTACTACGC (gCGTACTACgc (AGRIS)); similar to GCGTACGACGC (gCGTACGACgc (AGRIS)); similar to GCGTACCACGC (gCGTACCACgc (AGRIS)); similar to GCGTACAACGC (gCGTACAACgc (AGRIS));
Atha_proteasomemutantB_downstream_up_Gypsy	TGGNAGNA	10	5.94649	0	TGGNAGNA	similar to AAATGGAAGTAGCG (aaaTGGAAGTAgcg (AGRIS)); similar to GGTTGGAAGGATTC (ggtTGGAAGGAttc (AGRIS));
Atha_proteasomemutantB_downstream_up_Gypsy	CAAATNCA	10	5.92667	0	CAAATNCA	similar to ATACAAATCCAAAA (ataCAAATCCAaaa (AGRIS)); similar to ATACAAATACACTA (ataCAAATACActa (PLACE)); similar to TACAAATCCAAAA (taCAAATCCAaaa (AGRIS));
Atha_proteasomemutantB_downstream_up_Gypsy	CCCNNANG	10	5.92667	0	CCCNNANG	similar to CATCCCTTACGTCA (catCCCTTACGtca (PLACE)); similar to CGTCCCTTAAGCAT (cgtCCCTTAAGcat (AGRIS)); similar to AAGCCCAAAGGCCA (aagCCCAAAGGcca (PLACE)); similar to TTACCCCTAGGGTT (ttaCCCCTAGGgtt (AGRIS));
Atha_proteasomemutantB_downstream_up_Gypsy	CNAACAC	10	5.92667	0	CANBNNAPA	Core of (CA)n element in storage protein genes in Brasica napus (B.n.); embryo- and endosperm-specific transcription of napin (storage protein) gene, napA; seed specificity; activator and repressor
Atha_proteasomemutantB_downstream_up_Gypsy	CNACACNA	10	5.92667	0	CNACACNA
Atha_proteasomemutantB_downstream_up_Gypsy	NAACCNCA	10	5.92667	0	NAACCNCA	similar to TATTAACCACACA (tatTAACCACAca (PLACE)); similar to TCTAAACCCCAAAA (tctAAACCCCAaaa (AGRIS)); similar to TAGCAACCTCAG (tagCAACCTCAg (AGRIS)); similar to ATATAACCACA (ataTAACCACA (PLACE)); similar to TATTAACCACAC (tatTAACCACAc (PLACE));
Atha_proteasomemutantB_downstream_up_Gypsy	NGATTTGA	10	5.92667	0	NGATTTGA
Atha_proteasomemutantB_downstream_up_Gypsy	AGTTTNGA	10	5.90698	0	AGTTTNGA
Atha_proteasomemutantB_downstream_up_Gypsy	ANNNAGCG	10	5.88742	0	ANNNAGCG	similar to TGGAAGTAGCGGGA (tggAAGTAGCGgga (AGRIS));
Atha_proteasomemutantB_downstream_up_Gypsy	CNTGCNNC	10	5.88742	0	CNTGCNNC	similar to ATACATGCCCCCTT (ataCATGCCCCctt (AGRIS)); similar to GCGTGCCACGC (gCGTGCCACgc (AGRIS)); similar to CATGCCGCC (CATGCCGCc (PLACE)); similar to AAGCATGCTTCTTG (aagCATGCTTCttg (PLACE)); similar to GCGTGCAACGC (gCGTGCAACgc (AGRIS)); similar to ATACATGCCCCTTG (ataCATGCCCCttg (PLACE));
Atha_proteasomemutantB_downstream_up_Gypsy	GNTNATAC	10	5.88742	0	GNTNATAC	similar to TACGTTCATACATT (tacGTTCATACatt (AGRIS));
Atha_proteasomemutantB_downstream_up_Gypsy	GTTNTTGA	10	5.88742	0	GTTNTTGA
Atha_proteasomemutantB_downstream_up_Gypsy	NATNGCTA	10	5.88742	0	NATNGCTA	similar to WTGCATGGCTATGG (wtgCATGGCTAtgg (PLACE));
Atha_proteasomemutantB_downstream_up_Gypsy	AAGGNAAA	10	5.86799	0	AAGGNAAA
Atha_proteasomemutantB_downstream_up_Gypsy	CACNCNAA	10	5.86799	0	CACNCNAA
Atha_proteasomemutantB_downstream_up_Gypsy	CTTTTNTC	10	5.86799	0	CTTTTNTC	similar to CCTTTTGTCTC (cCTTTTGTCtc (PLACE));
Atha_proteasomemutantB_downstream_up_Gypsy	GGTNNCNC	10	5.86799	0	GGTNNCNC	similar to TGGTCCCACTGG (tGGTCCCACtgg (PLACE));
Atha_proteasomemutantB_downstream_up_Gypsy	NGNNCGTA	10	5.86799	0	NGNNCGTA	similar to ACAGGCACGTAACA (acaGGCACGTAaca (PLACE)); similar to GTATGAACGTAATT (gtaTGAACGTAatt (AGRIS)); similar to TTGTACGTA (tTGTACGTA (AGRIS)); similar to GAAGGCACGTAGTG (gaaGGCACGTAgtg (AGRIS)); similar to GGCTGCCCGTAGAA (ggcTGCCCGTAgaa (PLACE));
Atha_proteasomemutantB_downstream_up_Gypsy	AGNGNCAA	10	5.84868	0	AGNGNCAA
Atha_proteasomemutantB_downstream_up_Gypsy	CCGAC	10	5.84868	0	LTRECOREATCOR15	Core of low temperature responsive element (LTRE) of cor15a gene in Arabidopsis (A.t.); A portion of repeat-C (C-repeat), TGGCCGAC, which is repeated twice in cor15a promoter (Baker et al., 1994); ABA responsiveness; Involved in cold induction of BN115 gene from winter Brassica napus; LTRE; See S000157, S000152; Light signaling mediated by phytochrome is necessary for cold- or drought- induced ge…
Atha_proteasomemutantB_downstream_up_Gypsy	GCTATANN	10	5.84868	0	GCTATANN
Atha_proteasomemutantB_downstream_up_Gypsy	ACGNATNT	10	5.82951	0	ACGNATNT	similar to TGACGTATGTGCT (tgACGTATGTgct (PLACE)); similar to CTGACGTATGTGCT (ctgACGTATGTgct (PLACE));
Atha_proteasomemutantB_downstream_up_Gypsy	CTTGTTTN	10	5.82951	0	CTTGTTTN
Atha_proteasomemutantB_downstream_up_Gypsy	ATNAGNAC	10	5.81046	0	ATNAGNAC
Atha_proteasomemutantB_downstream_up_Gypsy	ACNCGNNC	10	5.79153	0	ACNCGNNC	similar to ATAACACGTAC (ataACACGTAC (PLACE)); similar to GACACGTGCG (gACACGTGCg (PLACE)); similar to GCCACGCGTCC (gccACGCGTCC (PLACE));
Atha_proteasomemutantB_downstream_up_Gypsy	CNCAAGNA	10	5.79153	0	CNCAAGNA	similar to TTACGCAAGCAATG (ttaCGCAAGCAatg (PLACE));
Atha_proteasomemutantB_downstream_up_Gypsy	ANTTATAG	10	5.77273	0	ANTTATAG	similar to GTATTTATAG (gtATTTATAG (PLACE)); similar to TCTAATTATAGAAA (tctAATTATAGaaa (AGRIS)); similar to TCTATTTATAGAAA (tctATTTATAGaaa (AGRIS)); similar to TCTAATTATAGTAA (tctAATTATAGtaa (AGRIS)); similar to ACTAATTATAGAAA (actAATTATAGaaa (AGRIS));
Atha_proteasomemutantB_downstream_up_Gypsy	NATCNCCA	10	5.77273	0	NATCNCCA	similar to AATCTCCAACC (AATCTCCAacc (PLACE));
Atha_proteasomemutantB_downstream_up_Gypsy	ATTAAAGN	10	5.75405	0	ATTAAAGN	similar to TCCATTAAAGGTAA (tccATTAAAGGtaa (AGRIS)); similar to CCATTAAAGG (ccATTAAAGG (AGRIS)); similar to CCATTAAAGGCCA (ccATTAAAGGcca (AGRIS)); similar to GCCATTAAAGGAAA (gccATTAAAGGaaa (AGRIS)); similar to ATAATTAAAGTT (ataATTAAAGTt (AGRIS));
Atha_proteasomemutantB_downstream_up_Gypsy	CGNNTCNG	10	5.75405	0	CGNNTCNG
Atha_proteasomemutantB_downstream_up_Gypsy	GAANNTTC	10	5.73548	0	GAANNTTC	similar to AGAATTTTCT (aGAATTTTCt (AGRIS)); similar to AGAAATTTCT (aGAAATTTCt (AGRIS)); similar to AGAACGTTCT (aGAACGTTCt (AGRIS)); similar to AGAATCTTCT (aGAATCTTCt (AGRIS)); similar to AGAACTTTCT (aGAACTTTCt (AGRIS)); similar to AGAAAGTTCT (aGAAAGTTCt (AGRIS)); similar to AGAACATTCT (aGAACATTCt (AGRIS)); similar to AGAACCTTCT (aGAACCTTCt (AGRIS)); similar to AGAAGGTTCT (aGAAGGTTCt (AGRIS)); sim…
Atha_proteasomemutantB_downstream_up_Gypsy	GANAACNC	10	5.73548	0	GANAACNC
Atha_proteasomemutantB_downstream_up_Gypsy	GNAATTAA	10	5.73548	0	GNAATTAA
Atha_proteasomemutantB_downstream_up_Gypsy	TGNGGANA	10	5.73548	0	TGNGGANA	similar to TGAGGAGACTT (TGAGGAGActt (PLACE)); similar to ATGTGTGGACATGT (atgTGTGGACAtgt (AGRIS));
Atha_proteasomemutantB_downstream_up_Gypsy	CACATG	10	5.71704	0	MYCATRD22;CACATG	Binding site for MYC (rd22BP1) in Arabidopsis (A.t.) dehydration-resposive gene, rd22; MYC binding site in rd22 gene of Arabidopsis thaliana; ABA-induction; Located at ca. -200 of rd22 gene; Also MYB at ca. -141 of rd22 gene; See also S000175 (MYBATRD22);AtMYC2 BS in RD22
Atha_proteasomemutantB_downstream_up_Gypsy	CATGTG	10	5.71704	0	MYCATERD1	MYC recognition sequence (from -466 to -461) necessary for expression of erd1 (early responsive to dehydration) in dehydrated Arabidopsis; NAC protein bound specifically to the CATGTG motif (Tran et al., 2004)); NAC protein bound specifically to the CATGTG motif (Tran et al., 2004)
Atha_proteasomemutantB_downstream_up_Gypsy	GGGNAANA	10	5.71704	0	GGGNAANA	similar to AGAGGGAAAAATGG (agaGGGAAAAAtgg (AGRIS));
Atha_proteasomemutantB_downstream_up_Gypsy	NTNGGTGA	10	5.71704	0	NTNGGTGA	similar to GGGTAGGTGAAT (ggGTAGGTGAat (PLACE)); similar to TGGTAGGTGAGAA (tgGTAGGTGAgaa (PLACE)); similar to TGGTAGGTGAGAT (tgGTAGGTGAgat (PLACE));
Atha_proteasomemutantB_downstream_up_Gypsy	AGNAAAAG	10	5.69872	0	AGNAAAAG
Atha_proteasomemutantB_downstream_up_Gypsy	TCNCTNCA	10	5.69872	0	TCNCTNCA	similar to GAGTCACTTCATAT (gagTCACTTCAtat (PLACE)); similar to GAGTCACTTCAATA (gagTCACTTCAata (PLACE));
Atha_proteasomemutantB_downstream_up_Gypsy	TNCCCNAA	10	5.69872	0	TNCCCNAA
Atha_proteasomemutantB_downstream_up_Gypsy	TTGACC	10	5.69872	0	ELRECOREPCRP1;TTGACC	ElRE (Elicitor Responsive Element) core of parsley (P.c.) PR1 genes; consensus sequence of elements W1 and W2 of parsley PR1-1 and PR1-2 promoters; Box W1 and W2 are the binding site of WRKY1 and WRKY2, respectively; ERE; WA box; One of the W boxes found in the Parsley (P.c.) WRKY1 gene promoter; Required for elicitor responsiveness; See S000310; WC box WB box (S000310) and WC box constitute a pa…
Atha_proteasomemutantB_downstream_up_Gypsy	rcaaCAkw	10	5.69872	0		EDF3 [Arabidopsis thaliana
Atha_proteasomemutantB_downstream_up_Gypsy	ANANCCTC	10	5.68051	0	ANANCCTC
Atha_proteasomemutantB_downstream_up_Gypsy	GAGANCAN	10	5.68051	0	GAGANCAN
Atha_proteasomemutantB_downstream_up_Gypsy	ACAAANAC	10	5.66242	0	ACAAANAC	similar to ATACAAATACACT (atACAAATACact (PLACE));
Atha_proteasomemutantB_downstream_up_Gypsy	ACAGAG	10	5.66242	0		REF6_ARATH [Arabidopsis thaliana
Atha_proteasomemutantB_downstream_up_Gypsy	CCCNNCTN	10	5.66242	0	CCCNNCTN	similar to CCCACCTACC (CCCACCTAcc (PLACE));
Atha_proteasomemutantB_downstream_up_Gypsy	GNCAANAC	10	5.66242	0	GNCAANAC	similar to TTAGGCAATACTTT (ttaGGCAATACttt (AGRIS));
Atha_proteasomemutantB_downstream_up_Gypsy	NTANCCTA	10	5.66242	0	NTANCCTA	similar to TCTAACCTACCA (tCTAACCTAcca (PLACE));
Atha_proteasomemutantB_downstream_up_Gypsy	TTTGACY	10	5.66242	0	WBBOXPCWRKY1	WB box; WRKY proteins bind specifically to the DNA sequence motif (T)(T)TGAC(C/T), which is known as the W box; Found in amylase gene in sweet potato, alpha-Amy2 genes in wheat, barley, and wild oat, PR1 gene in parsley, and a transcription factor gene in Arabidopsis; The motif was initially registered in PLACEdb as TTGACT, and was corrected to TTGACY on 22 June, 2006; Y=C/T
Atha_proteasomemutantB_downstream_up_Gypsy	aCAGAG	10	5.66242	0		REF6_ARATH [Arabidopsis thaliana
Atha_proteasomemutantB_downstream_up_Gypsy	ATANCAGN	10	5.64444	0	ATANCAGN
Atha_proteasomemutantB_downstream_up_Gypsy	ATNCTNAC	10	5.64444	0	ATNCTNAC	similar to ATTCTCACCTA (ATTCTCACcta (PLACE));
Atha_proteasomemutantB_downstream_up_Gypsy	GNGNAAAC	10	5.64444	0	GNGNAAAC
Atha_proteasomemutantB_downstream_up_Gypsy	ACGTNNAT	10	5.62658	0	ACGTNNAT	similar to ATTACGTTCATACA (attACGTTCATaca (AGRIS));
Atha_proteasomemutantB_downstream_up_Gypsy	ATCTCNCN	10	5.62658	0	ATCTCNCN	similar to CCAATCTCACCTAC (ccaATCTCACCtac (PLACE)); similar to CTTATCTCACGTGA (cttATCTCACGtga (PLACE));
Atha_proteasomemutantB_downstream_up_Gypsy	CATANTGN	10	5.62658	0	CATANTGN	similar to GGGCATAATGGTAA (gggCATAATGGtaa (PLACE));
Atha_proteasomemutantB_downstream_up_Gypsy	CGNNNCTC	10	5.62658	0	CGNNNCTC	similar to CCTCGTGTCTCCCT (cctCGTGTCTCcct (PLACE)); similar to ACGCGCCTCCTC (aCGCGCCTCctc (PLACE));
Atha_proteasomemutantB_downstream_up_Gypsy	CNATANGA	10	5.62658	0	CNATANGA
Atha_proteasomemutantB_downstream_up_Gypsy	CNNTTTCC	10	5.62658	0	CNNTTTCC	similar to CTTCTTTTTCCTCT (cttCTTTTTCCtct (AGRIS));
Atha_proteasomemutantB_downstream_up_Gypsy	AAAATGGN	10	5.60883	0	AAAATGGN	similar to CCAAAAATGGTAA (ccaAAAATGGTaa (AGRIS)); similar to CCTAAAATGGAAA (cctAAAATGGAaa (AGRIS)); similar to CCAAAAATGGAAA (ccaAAAATGGAaa (AGRIS)); similar to CTAAAAATGGAAA (ctaAAAATGGAaa (AGRIS)); similar to TAAAAATGGAAAG (taAAAATGGAaag (AGRIS)); similar to CCTAAAATGGCAA (cctAAAATGGCaa (AGRIS)); similar to GGAAAAATGGAAGT (ggaAAAATGGAagt (AGRIS)); similar to CTAAAAATGGAAAG (ctaAAAATGGAaag (PLAC…
Atha_proteasomemutantB_downstream_up_Gypsy	TTNGGAAA	10	5.60883	0	TTNGGAAA	similar to ATTTTAGGAAATTG (attTTAGGAAAttg (AGRIS)); similar to NNTTTCGGAAANCA (nntTTCGGAAAnca (PLACE)); similar to AATTTAGGAAA (aatTTAGGAAA (AGRIS)); similar to AAATTTGGAAATTT (aaaTTTGGAAAttt (AGRIS)); similar to TAATTTGGAAATTT (taaTTTGGAAAttt (AGRIS)); similar to AATTTAGGAAATTA (aatTTAGGAAAtta (AGRIS)); similar to AAATTTGGAAATTA (aaaTTTGGAAAtta (AGRIS)); similar to ATATTTGGAAATTA (ataTTTGGAAAtta…
Atha_proteasomemutantB_downstream_up_Gypsy	wydyCGrhrw	10	5.60883	0		ASIL1 [Arabidopsis thaliana
Atha_proteasomemutantB_downstream_up_Gypsy	CNNAATCC	10	5.59119	0	CNNAATCC	similar to TTGCCTAATCCATG (ttgCCTAATCCatg (AGRIS)); similar to ACGCACAATCCCCA (acgCACAATCCcca (PLACE));
Atha_proteasomemutantB_downstream_up_Gypsy	ACNTAANG	10	5.57367	0	ACNTAANG	similar to CTGACGTAAGGGAT (ctgACGTAAGGgat (PLACE));
Atha_proteasomemutantB_downstream_up_Gypsy	AATNANGC	10	5.55625	0	AATNANGC
Atha_proteasomemutantB_downstream_up_Gypsy	GNNGNCAC	10	5.55625	0	GNNGNCAC	similar to CGTGAGGACACGCG (cgtGAGGACACgcg (PLACE)); similar to GCAGAAGGCACGTA (gcaGAAGGCACgta (AGRIS)); similar to CACGCTGTCACT (cacGCTGTCACt (PLACE)); similar to ATGGACGACACG (atgGACGACACg (PLACE));
Atha_proteasomemutantB_downstream_up_Gypsy	NCCACANA	10	5.55625	0	NCCACANA	similar to ATGTCCACACATGG (atgTCCACACAtgg (AGRIS)); similar to TTAACCACACA (ttaACCACACA (PLACE));
Atha_proteasomemutantB_downstream_up_Gypsy	TCACCA	10	5.55625	0		AT2G48100 [Arabidopsis thaliana
Atha_proteasomemutantB_downstream_up_Gypsy	TGGTGA	10	5.55625	0		AGL80 [Arabidopsis thaliana
Atha_proteasomemutantB_downstream_up_Gypsy	AGTAGNTN	10	5.53894	0	AGTAGNTN
Atha_proteasomemutantB_downstream_up_Gypsy	ANGTTGGN	10	5.53894	0	ANGTTGGN	similar to TCCAAGTTGGA (tccAAGTTGGA (PLACE)); similar to TGAAAGTTGGATG (tgaAAGTTGGAtg (PLACE));
Atha_proteasomemutantB_downstream_up_Gypsy	ANNAGGAG	10	5.53894	0	ANNAGGAG	similar to AATTAGGAG (aATTAGGAG (PLACE));
Atha_proteasomemutantB_downstream_up_Gypsy	CANAAAAC	10	5.53894	0	CANAAAAC
Atha_proteasomemutantB_downstream_up_Gypsy	CCTTNNTC	10	5.53894	0	CCTTNNTC
Atha_proteasomemutantB_downstream_up_Gypsy	CNAAGAAA	10	5.53894	0	CNAAGAAA	similar to AAACTAAGAAAGAC (aaaCTAAGAAAgac (PLACE));
Atha_proteasomemutantB_downstream_up_Gypsy	CNTCCATN	10	5.53894	0	CNTCCATN	similar to TGTCGTCCATGCAT (tgtCGTCCATGcat (PLACE)); similar to CGTCCATGCAT (CGTCCATGcat (PLACE)); similar to CTACTTCCATTTTT (ctaCTTCCATTttt (AGRIS));
Atha_proteasomemutantB_downstream_up_Gypsy	CNCNTGCN	10	5.52174	0	CNCNTGCN	similar to GACACGTGCG (gaCACGTGCG (PLACE)); similar to GCCACGTGCCGCC (gcCACGTGCCgcc (PLACE));
Atha_proteasomemutantB_downstream_up_Gypsy	ANCCAACN	10	5.50464	0	ANCCAACN	similar to AACCAACCAAC (AACCAACCaac (AGRIS)); similar to CATCCAACGCAT (cATCCAACGcat (PLACE)); similar to TCCAACCAACAATT (tccAACCAACAatt (AGRIS)); similar to CATCCAACTTTC (cATCCAACTttc (PLACE)); similar to ATCCAACCATC (ATCCAACCatc (AGRIS));
Atha_proteasomemutantB_downstream_up_Gypsy	CTTNNGTA	10	5.50464	0	CTTNNGTA	similar to TTGCTTGCGTAA (ttgCTTGCGTAa (PLACE));
Atha_proteasomemutantB_downstream_up_Gypsy	NGATGNGA	10	5.50464	0	NGATGNGA	similar to AGAAGATGAGAGTG (agaAGATGAGAgtg (AGRIS)); similar to CGCGGATGGGAGAG (cgcGGATGGGAgag (PLACE));
Atha_proteasomemutantB_downstream_up_Gypsy	YTGTCWC	10	5.50464	0	SEBFCONSSTPR10A	Binding site of the potato silencing element binding factor (SEBF) gene found in promoter of pathogenesis-related gene (PR-10a); Located between -45 and -39; Similar to the auxin response element; W=A/T
Atha_proteasomemutantB_downstream_up_Gypsy	AATNNTCG	10	5.48765	0	AATNNTCG
Atha_proteasomemutantB_downstream_up_Gypsy	AGTNATNC	10	5.48765	0	AGTNATNC	similar to CAAAGTCATGCAA (caaAGTCATGCaa (PLACE));
Atha_proteasomemutantB_downstream_up_Gypsy	ANCCACNA	10	5.47077	0	ANCCACNA	similar to CTAATCCACTA (ctaATCCACTA (PLACE)); similar to CTAACCACTACGT (ctAACCACTAcgt (AGRIS));
Atha_proteasomemutantB_downstream_up_Gypsy	ANGNTTGG	10	5.47077	0	ANGNTTGG
Atha_proteasomemutantB_downstream_up_Gypsy	ANTNCCTA	10	5.47077	0	ANTNCCTA	similar to AGTATTGCCTAATC (agtATTGCCTAatc (AGRIS));
Atha_proteasomemutantB_downstream_up_Gypsy	GCCAC	10	5.47077	0	SORLIP1AT	one of Sequences Over-Represented in Light-Induced Promoters (SORLIPs) in Arabidopsis; Computationally identified phyA-induced motifs; SORLIP 1 is most over-represented, and most statistically singnificant; See also S000483, S000484, S000485, S000486 (all SORLIPs), and also S000487, S000488, S000489, S000490 (all SORLREPs); Over-represented in light-induced cotyledon and root common genes and roo…
Atha_proteasomemutantB_downstream_up_Gypsy	NTGGANCA	10	5.47077	0	NTGGANCA	similar to CGTGGACCAAT (cGTGGACCAat (PLACE));
Atha_proteasomemutantB_downstream_up_Gypsy	syAATCAw	10	5.47077	0		HAT3 [Arabidopsis thaliana
Atha_proteasomemutantB_downstream_up_Gypsy	ACNCANCA	10	5.45399	0	ACNCANCA
Atha_proteasomemutantB_downstream_up_Gypsy	ANCAGNTA	10	5.45399	0	ANCAGNTA	similar to AACCAGTTA (aACCAGTTA (AGRIS));
Atha_proteasomemutantB_downstream_up_Gypsy	CTTANATA	10	5.45399	0	CTTANATA
Atha_proteasomemutantB_downstream_up_Gypsy	NTGNTCCA	10	5.45399	0	NTGNTCCA	similar to ATTGGTCCACG (aTTGGTCCAcg (PLACE));
Atha_proteasomemutantB_downstream_up_Gypsy	AGAATATN	10	5.43731	0	AGAATATN	similar to AGAATATTCT (AGAATATTct (AGRIS)); similar to TCTAGAATATTCT (tctAGAATATTct (AGRIS));
Atha_proteasomemutantB_downstream_up_Gypsy	ATANGTNC	10	5.43731	0	ATANGTNC
Atha_proteasomemutantB_downstream_up_Gypsy	CATTNTAA	10	5.43731	0	CATTNTAA
Atha_proteasomemutantB_downstream_up_Gypsy	GNTNCCAA	10	5.43731	0	GNTNCCAA
Atha_proteasomemutantB_downstream_up_Gypsy	TGGGNNAA	10	5.43731	0	TGGGNNAA
Atha_proteasomemutantB_downstream_up_Gypsy	ATGANGNG	10	5.42073	0	ATGANGNG	similar to AATATGAGGCGGC (aatATGAGGCGgc (AGRIS)); similar to GGCATGAGGTGGC (ggcATGAGGTGgc (PLACE)); similar to GATGACGTGG (gATGACGTGg (PLACE));
Atha_proteasomemutantB_downstream_up_Gypsy	GTGATGNN	10	5.42073	0	GTGATGNN
Atha_proteasomemutantB_downstream_up_Gypsy	NGACAAAA	10	5.42073	0	NGACAAAA	similar to GAGACAAAAGG (gAGACAAAAgg (PLACE));
Atha_proteasomemutantB_downstream_up_Gypsy	NTAAGCAN	10	5.42073	0	NTAAGCAN	similar to GAGCTAAGCACATA (gagCTAAGCACata (PLACE)); similar to TCTAAGCAAAG (tCTAAGCAAag (PLACE)); similar to ATATTAAGCAAATA (ataTTAAGCAAata (PLACE));
Atha_proteasomemutantB_downstream_up_Gypsy	AGCTNNTA	10	5.40426	0	AGCTNNTA
Atha_proteasomemutantB_downstream_up_Gypsy	AGNAACAA	10	5.40426	0	AGNAACAA	similar to AATAGAAACAAATG (aatAGAAACAAatg (AGRIS));
Atha_proteasomemutantB_downstream_up_Gypsy	AACAAAC	10	5.38788	0	AACACOREOSGLUB1;AACAAAC	Core of AACA motifs found in rice (O.s.) glutelin genes, involved in controlling the endosperm-specific expression; AACA is also closely associated with the GCN4 motif in all rice glutelin genes and together have been shown to confer endosperm-specific enhancement to the truncated -90 CaMV 35S promoter; See also S000045, S000181, S000276;MYB4 binding site motif
Atha_proteasomemutantB_downstream_up_Gypsy	ACGANANT	10	5.38788	0	ACGANANT	similar to ATGACGAAAATGC (atgACGAAAATgc (PLACE));
Atha_proteasomemutantB_downstream_up_Gypsy	GNNNGGGA	10	5.38788	0	GNNNGGGA	similar to GACGTAAGGGATGA (gacGTAAGGGAtga (PLACE)); similar to CGCGGATGGGAGAG (cgcGGATGGGAgag (PLACE));
Atha_proteasomemutantB_downstream_up_Gypsy	RYCGAC	10	5.38788	0	CBFHV	Binding site of barley (H.v.) CBF1, and also of barley CBF2; CBF = C-repeat (CRT) binding factors; CBFs are also known as dehydration-responsive element (DRE) binding proteins (DREBs); See also S000411 (SQ=GTCGAC); R=A/G; Y=C/T
Atha_proteasomemutantB_downstream_up_Gypsy	CNCCTNNC	10	5.3716	0	CNCCTNNC	similar to CCCACCTACCCCC (ccCACCTACCccc (PLACE)); similar to CACCTACCCAC (CACCTACCcac (AGRIS)); similar to TCTCACCTACCA (tctCACCTACCa (PLACE)); similar to CACCTAACCAC (CACCTAACcac (AGRIS)); similar to ATTCACCTACCC (attCACCTACCc (PLACE)); similar to CTCCTACCCTC (CTCCTACCctc (AGRIS));
Atha_proteasomemutantB_downstream_up_Gypsy	GNGNGNCA	10	5.3716	0	GNGNGNCA	similar to CGCGCGTGACACGC (cgcGCGTGACAcgc (AGRIS)); similar to GCGTGGCACGC (GCGTGGCAcgc (AGRIS)); similar to GCGTGCCACGC (GCGTGCCAcgc (AGRIS)); similar to CTAGTGAGTCACTT (ctaGTGAGTCActt (PLACE)); similar to ACTGTGGGGCAT (actGTGGGGCAt (PLACE)); similar to GCGTGTCACGC (GCGTGTCAcgc (AGRIS)); similar to TGGGAGAGCCATGG (tggGAGAGCCAtgg (PLACE)); similar to ATTGAGAGACATGG (attGAGAGACAtgg (PLACE)); simil…
Atha_proteasomemutantB_downstream_up_Gypsy	tTGTTGA	10	5.3716	0		U2AF35B [Arabidopsis thaliana
Atha_proteasomemutantB_downstream_up_Gypsy	ANGAAAGA	10	5.35542	0	ANGAAAGA	similar to ACTAAGAAAGACCG (actAAGAAAGAccg (PLACE));
Atha_proteasomemutantB_downstream_up_Gypsy	CAACTC	10	5.35542	0	CAREOSREP1	CAREs (CAACTC regulatory elements) found in the promoter region of a cystein proteinase (REP-1) gene in rice
Atha_proteasomemutantB_downstream_up_Gypsy	CTNTACTN	10	5.35542	0	CTNTACTN	similar to ACCCTTTACTTC (accCTTTACTTc (AGRIS)); similar to CATCTTTACTTTAG (catCTTTACTTtag (PLACE));
Atha_proteasomemutantB_downstream_up_Gypsy	sawaamGt	10	5.35542	0		fgenesh1_pg.C_Chr_08.0001000114 [Ostreococcus tauri
Atha_proteasomemutantB_downstream_up_Gypsy	ACANTACN	10	5.33934	0	ACANTACN	similar to TCTACAGTACTC (tctACAGTACTc (PLACE));
Atha_proteasomemutantB_downstream_up_Gypsy	AAACCNNC	10	5.32335	0	AAACCNNC	similar to CGAAACCAGCAAC (cgAAACCAGCaac (PLACE));
Atha_proteasomemutantB_downstream_up_Gypsy	CNTNCTTA	10	5.32335	0	CNTNCTTA	similar to GGTCTTTCTTAGTT (ggtCTTTCTTAgtt (PLACE));
Atha_proteasomemutantB_downstream_up_Gypsy	GTNNGTAA	10	5.32335	0	GTNNGTAA
Atha_proteasomemutantB_downstream_up_Gypsy	NATGCNTA	10	5.32335	0	NATGCNTA
Atha_proteasomemutantB_downstream_up_Gypsy	NTAANGCA	10	5.32335	0	NTAANGCA	similar to CATATAAGGCAA (catATAAGGCAa (AGRIS));
Atha_proteasomemutantB_downstream_up_Gypsy	NTGCNTTA	10	5.32335	0	NTGCNTTA	similar to AAATTGCCTTATAT (aaaTTGCCTTAtat (AGRIS)); similar to TTGCCTTATAT (TTGCCTTAtat (AGRIS));
Atha_proteasomemutantB_downstream_up_Gypsy	CCNCANNG	10	5.30746	0	CCNCANNG	similar to ATGCCCCACAGTGT (atgCCCCACAGtgt (PLACE)); similar to GCCCCACAGTGTGG (gccCCACAGTGtgg (PLACE)); similar to GGGCCACACTGTGG (gggCCACACTGtgg (PLACE));
Atha_proteasomemutantB_downstream_up_Gypsy	GGrmGvT	10	5.30746	0		Q94IF5_PHYPA [Moss
Atha_proteasomemutantB_downstream_up_Gypsy	AAMAATCT	10	5.27596	0	CCA1ATLHCB1	CCA1 binding site; CCA1 protein (myb-related transcription factor) interact with two imperfect repeats of AAMAATCT in Lhcb1*3 gene of Arabidopsis thaliana (A.t.); Related to regulation by phytochrome
Atha_proteasomemutantB_downstream_up_Gypsy	AANANCGT	10	5.27596	0	AANANCGT
Atha_proteasomemutantB_downstream_up_Gypsy	CNANCCNC	10	5.27596	0	CNANCCNC	similar to CANCGATCCGCG (canCGATCCGCg (PLACE)); similar to CTAACCACTAC (CTAACCACtac (AGRIS)); similar to CAACAAACCCCTTC (caaCAAACCCCttc (PLACE)); similar to CCACCAACCCCC (ccaCCAACCCCc (PLACE)); similar to CACCAACCCCCCCA (cacCAACCCCCcca (PLACE)); similar to CTCCCATCCGCGCC (ctcCCATCCGCgcc (PLACE));
Atha_proteasomemutantB_downstream_up_Gypsy	wwaawATCtw	10	5.27596	0		PK08316.1 [Cannabis sativa
Atha_proteasomemutantB_downstream_up_Gypsy	ANCAAATC	10	5.26036	0	ANCAAATC
Atha_proteasomemutantB_downstream_up_Gypsy	GTGGNNCN	10	5.26036	0	GTGGNNCN	similar to AAGTGGGCCGGT (aaGTGGGCCGgt (PLACE)); similar to GCGTGGCACGC (gcGTGGCACGc (AGRIS)); similar to CGTGGACCAAT (cGTGGACCAat (PLACE)); similar to ACTGTGGGGCAT (actGTGGGGCAt (PLACE)); similar to GCGTGGTACGC (gcGTGGTACGc (AGRIS)); similar to GTGGGCCCG (GTGGGCCCg (PLACE)); similar to CAAGTGGACCCTTT (caaGTGGACCCttt (AGRIS)); similar to CCAGTGGGACCA (ccaGTGGGACCa (PLACE)); similar to GCGTGGAACGC …
Atha_proteasomemutantB_downstream_up_Gypsy	AACAANCA	10	5.24484	0	AACAANCA
Atha_proteasomemutantB_downstream_up_Gypsy	ATAGNANG	10	5.24484	0	ATAGNANG
Atha_proteasomemutantB_downstream_up_Gypsy	NCGCTTNN	10	5.24484	0	NCGCTTNN	similar to TAAGCGCTTACGT (taaGCGCTTACgt (PLACE));
Atha_proteasomemutantB_downstream_up_Gypsy	TGTCTC	10	5.24484	0	ARFAT;TGTCTC;TGTCTC	ARF (auxin response factor) binding site found in the promoters of primary/early auxin response genes of Arabidopsis thaliana (A.t.); AuxRE; See S000337; Binding site of Arabidopsis ARF1 (Auxin response factor1); Sequence found in NDE element in Soybean (G.m.) SAUR (Small Auxin-Up RNA) 15A gene promoter; See S000359, S000360; Found in D1 or D4 element in Soybean (G.m.) GH3 promoter; This element …
Atha_proteasomemutantB_downstream_up_Gypsy	ATCNNTAG	10	5.22941	0	ATCNNTAG
Atha_proteasomemutantB_downstream_up_Gypsy	CNCNACAA	10	5.22941	0	CNCNACAA
Atha_proteasomemutantB_downstream_up_Gypsy	CTNNTTAC	10	5.22941	0	CTNNTTAC	similar to TTTCTTTTTACTTT (tttCTTTTTACttt (PLACE)); similar to TTACTTTTTACTTT (ttaCTTTTTACttt (PLACE));
Atha_proteasomemutantB_downstream_up_Gypsy	GNCGNATN	10	5.22941	0	GNCGNATN	similar to CTGACGTATGTGC (ctGACGTATGtgc (PLACE)); similar to GACGACGTATG (gacGACGTATG (PLACE)); similar to TGACGTATGTGC (tGACGTATGtgc (PLACE)); similar to GATGACGTATTCAT (gatGACGTATTcat (AGRIS));
Atha_proteasomemutantB_downstream_up_Gypsy	ANTAGNCA	10	5.21408	0	ANTAGNCA	similar to CAAAATAGGCAA (caaAATAGGCAa (AGRIS)); similar to TGGATTAGGCAATA (tggATTAGGCAata (AGRIS)); similar to ATGACTAGCCAATA (atgACTAGCCAata (AGRIS));
Atha_proteasomemutantB_downstream_up_Gypsy	ATNTACNC	10	5.21408	0	ATNTACNC
Atha_proteasomemutantB_downstream_up_Gypsy	AGAANAGA	10	5.19883	0	AGAANAGA	similar to CATAGAATAGATAA (catAGAATAGAtaa (PLACE));
Atha_proteasomemutantB_downstream_up_Gypsy	ANNGNGGG	10	5.19883	0	ANNGNGGG	similar to CACACTGTGGGGCA (cacACTGTGGGgca (PLACE)); similar to TTGAATGGGGGTGC (ttgAATGGGGGtgc (PLACE));
Atha_proteasomemutantB_downstream_up_Gypsy	ANNTACAG	10	5.19883	0	ANNTACAG
Atha_proteasomemutantB_downstream_up_Gypsy	ANTATTTC	10	5.19883	0	ANTATTTC	similar to GCCACTATTTCTAC (gccACTATTTCtac (PLACE));
Atha_proteasomemutantB_downstream_up_Gypsy	CCANNTTC	10	5.19883	0	CCANNTTC
Atha_proteasomemutantB_downstream_up_Gypsy	GGAANNGA	10	5.19883	0	GGAANNGA
Atha_proteasomemutantB_downstream_up_Gypsy	AGNGCNNT	10	5.18367	0	AGNGCNNT	similar to GGGAGAGCCATGGG (gggAGAGCCATggg (PLACE)); similar to TAGTGCTGTTAG (tAGTGCTGTtag (PLACE)); similar to GTGAGTGCCATGTG (gtgAGTGCCATgtg (PLACE));
Atha_proteasomemutantB_downstream_up_Gypsy	CNGCTNAN	10	5.18367	0	CNGCTNAN
Atha_proteasomemutantB_downstream_up_Gypsy	AGAANGAA	10	5.1686	0	AGAANGAA
Atha_proteasomemutantB_downstream_up_Gypsy	ANAGTANC	10	5.1686	0	ANAGTANC
Atha_proteasomemutantB_downstream_up_Gypsy	CCNTATAN	10	5.1686	0	CCNTATAN	similar to AGGCCATATAAGG (aggCCATATAAgg (AGRIS)); similar to CCATATAAGG (CCATATAAgg (AGRIS)); similar to CCTTATAAGG (CCTTATAAgg (AGRIS)); similar to TTTCCATATATAGA (tttCCATATATaga (AGRIS)); similar to TTGCCTTATATGGA (ttgCCTTATATgga (AGRIS)); similar to CCTTATATGG (CCTTATATgg (AGRIS)); similar to TGGCCTTATATGG (tggCCTTATATgg (AGRIS)); similar to TTTCCATATAAGGC (tttCCATATAAggc (AGRIS)); similar to …
Atha_proteasomemutantB_downstream_up_Gypsy	AACGCNNN	10	5.15362	0	AACGCNNN	similar to TKCAACGCAACGAA (tkcAACGCAACgaa (PLACE)); similar to AACGCGTGTC (AACGCGTGtc (PLACE)); similar to GCAACGCAACGCA (gcAACGCAACgca (PLACE));
Atha_proteasomemutantB_downstream_up_Gypsy	CGNNNCGN	10	5.15362	0	CGNNNCGN	similar to GTACGTGGCGCGTA (gtaCGTGGCGCgta (PLACE)); similar to CAACGCAACGAATA (caaCGCAACGAata (PLACE)); similar to ACCGGCGCGGATG (acCGGCGCGGatg (PLACE)); similar to TACCGCCACGTAC (tacCGCCACGTac (PLACE)); similar to CGTGTCGTCCA (CGTGTCGTcca (PLACE)); similar to ATTCGTTGCGTTGM (attCGTTGCGTtgm (PLACE)); similar to CTACGTGGCGGCCT (ctaCGTGGCGGcct (PLACE)); similar to CGCCACGTGTC (CGCCACGTgtc (PLACE));…
Atha_proteasomemutantB_downstream_up_Gypsy	GANGNGNC	10	5.15362	0	GANGNGNC	similar to TGAGGAGACTTG (tGAGGAGACttg (PLACE)); similar to GACGTGGCGAC (GACGTGGCgac (AGRIS)); similar to TGACGTGGCTGA (tGACGTGGCtga (PLACE)); similar to GACGTGTCGAC (GACGTGTCgac (AGRIS)); similar to ATGAGGTGGC (atGAGGTGGC (PLACE)); similar to TGAAGTGACTCA (tGAAGTGACtca (PLACE)); similar to CGTGAGGAGGCGCG (cgtGAGGAGGCgcg (PLACE)); similar to TATGAGGCGGC (tatGAGGCGGC (AGRIS));
Atha_proteasomemutantB_downstream_up_Gypsy	NGGGNGAN	10	5.15362	0	NGGGNGAN	similar to GGATGGGAGAGCCA (ggaTGGGAGAGcca (PLACE));
Atha_proteasomemutantB_downstream_up_Gypsy	TAGANCNA	10	5.15362	0	TAGANCNA
Atha_proteasomemutantB_downstream_up_Gypsy	ANGANTAG	10	5.13873	0	ANGANTAG	similar to TCTATGACTAGCCA (tctATGACTAGcca (AGRIS));
Atha_proteasomemutantB_downstream_up_Gypsy	NAATCGNA	10	5.13873	0	NAATCGNA
Atha_proteasomemutantB_downstream_up_Gypsy	NGGAGNAA	10	5.13873	0	NGGAGNAA
Atha_proteasomemutantB_downstream_up_Gypsy	AGANNCTA	10	5.12392	0	AGANNCTA
Atha_proteasomemutantB_downstream_up_Gypsy	AGGTANNA	10	5.12392	0	AGGTANNA
Atha_proteasomemutantB_downstream_up_Gypsy	AGNTGNTG	10	5.12392	0	AGNTGNTG
Atha_proteasomemutantB_downstream_up_Gypsy	CTCANCNA	10	5.12392	0	CTCANCNA	similar to ATTCTCACCTACCA (attCTCACCTAcca (PLACE)); similar to ATCTCACCTACCA (atCTCACCTAcca (PLACE));
Atha_proteasomemutantB_downstream_up_Gypsy	GGNATNTA	10	5.12392	0	GGNATNTA	similar to GGGGGCATGTATCT (gggGGCATGTAtct (AGRIS)); similar to AGGGGCATGTATCT (aggGGCATGTAtct (PLACE));
Atha_proteasomemutantB_downstream_up_Gypsy	GTNGGNGN	10	5.1092	0	GTNGGNGN	similar to GGGGTTGGTGG (gggGTTGGTGG (PLACE)); similar to GGGTAGGTGAAT (ggGTAGGTGAat (PLACE)); similar to GGTAGGTGGG (gGTAGGTGGg (PLACE)); similar to TGGTAGGTGAGAA (tgGTAGGTGAgaa (PLACE)); similar to TGGTAGGTGAGAT (tgGTAGGTGAgat (PLACE)); similar to TGGTTGGAGATT (tgGTTGGAGAtt (PLACE));
Atha_proteasomemutantB_downstream_up_Gypsy	NACCNCCN	10	5.1092	0	NACCNCCN	similar to TTAGACCGCCTTCT (ttaGACCGCCTtct (PLACE)); similar to TGCACCCCCATTC (tgCACCCCCAttc (PLACE)); similar to GACGACCTCCTCTA (gacGACCTCCTcta (AGRIS)); similar to CACCTCCACAC (CACCTCCAcac (PLACE));
Atha_proteasomemutantB_downstream_up_Gypsy	NGAGNTGA	10	5.1092	0	NGAGNTGA	similar to CATCGAGATGACG (catCGAGATGAcg (PLACE));
Atha_proteasomemutantB_downstream_up_Gypsy	NGTGNAGA	10	5.1092	0	NGTGNAGA	similar to AAAAGTGTAGAGGA (aaaAGTGTAGAgga (AGRIS));
Atha_proteasomemutantB_downstream_up_Gypsy	TGCNATNA	10	5.1092	0	TGCNATNA	similar to TTGCCATTAATG (tTGCCATTAatg (AGRIS)); similar to TTGCCATTAAAG (tTGCCATTAaag (AGRIS));
Atha_proteasomemutantB_downstream_up_Gypsy	AGNANGTA	10	5.09456	0	AGNANGTA
Atha_proteasomemutantB_downstream_up_Gypsy	kwCwGTTr	10	5.09456	0		AtMYB115 [Arabidopsis thaliana
Atha_proteasomemutantB_downstream_up_Gypsy	CCACNNGN	10	5.08	0	CCACNNGN	similar to CCACGTGGCCA (CCACGTGGcca (PLACE)); similar to GCCACGCGGC (gCCACGCGGc (PLACE)); similar to GCCACGTGTCC (gCCACGTGTcc (PLACE)); similar to GCCACGTGGT (gCCACGTGGt (PLACE)); similar to CGCCACGTGTCC (cgCCACGTGTcc (PLACE)); similar to GCCACGTGGC (gCCACGTGGc (PLACE)); similar to TGGCCACCTGG (tggCCACCTGG (PLACE)); similar to ACCACGTGGC (aCCACGTGGc (PLACE)); similar to TGCCACGTGTCA (tgCCACGTGTca…
Atha_proteasomemutantB_downstream_up_Gypsy	ANNNCGCA	10	5.06553	0	ANNNCGCA	similar to GGGATGACGCAC (gggATGACGCAc (PLACE)); similar to GGGATGACGCACAA (gggATGACGCAcaa (PLACE));
Atha_proteasomemutantB_downstream_up_Gypsy	AACCCA	10	5.05114	0	SEF3MOTIFGM	SEF3 binding site; Soybean (G.m.) consensus sequence found in the 5' upstream region of beta-conglycinin (7S globulin) gene; AACCCA(-27bp-)AACCCA; SEF=soybean embryo factor; SEF2; SEF3; SEF4
Atha_proteasomemutantB_downstream_up_Gypsy	AGATAG	10	5.05114	0	AGATAG	GATA promoter motif [LRE]
Atha_proteasomemutantB_downstream_up_Gypsy	CANCNCNC	10	5.05114	0	CANCNCNC	similar to CAGCTCCCATG (CAGCTCCCatg (PLACE)); similar to CACCAACCCCCCCA (cacCAACCCCCcca (PLACE)); similar to AAGCAACACACAAC (aagCAACACACaac (PLACE));
Atha_proteasomemutantB_downstream_up_Gypsy	GAGTANTN	10	5.05114	0	GAGTANTN	similar to AGTGAGTACTGTAG (agtGAGTACTGtag (PLACE));
Atha_proteasomemutantB_downstream_up_Gypsy	GNGANTTA	10	5.05114	0	GNGANTTA	similar to ACAGTGAGTTATGA (acaGTGAGTTAtga (PLACE));
Atha_proteasomemutantB_downstream_up_Gypsy	TATNAAGA	10	5.05114	0	TATNAAGA
Atha_proteasomemutantB_downstream_up_Gypsy	vytAAtymmr	10	5.05114	0		Os02g0706600 [Oryza sativa
Atha_proteasomemutantB_downstream_up_Gypsy	ATAATTGN	10	5.03683	0	ATAATTGN	similar to CCATAATTGG (ccATAATTGG (AGRIS)); similar to CCATAATTGGCCA (ccATAATTGGcca (AGRIS));
Atha_proteasomemutantB_downstream_up_Gypsy	CTCCANAN	10	5.03683	0	CTCCANAN
Atha_proteasomemutantB_downstream_up_Gypsy	AANAAGAG	10	5.0226	0	AANAAGAG
Atha_proteasomemutantB_downstream_up_Gypsy	ACNTNACT	10	5.0226	0	ACNTNACT
Atha_proteasomemutantB_downstream_up_Gypsy	ANTCNTGA	10	5.0226	0	ANTCNTGA	similar to GTGACTCATGATAT (gtgACTCATGAtat (PLACE));
Atha_proteasomemutantB_downstream_up_Gypsy	ATNCACTN	10	5.0226	0	ATNCACTN	similar to CAAATACACTAGCT (caaATACACTAgct (PLACE)); similar to CTAATCCACTA (ctaATCCACTA (PLACE));
Atha_proteasomemutantB_downstream_up_Gypsy	GACANNTA	10	5.00845	0	GACANNTA	similar to GTAGACACGTA (gtaGACACGTA (PLACE)); similar to GACACGTAGA (GACACGTAga (PLACE));
Atha_proteasomemutantB_downstream_up_Gypsy	TCTANGNA	10	5.00845	0	TCTANGNA	similar to TCTAAGCAAAG (TCTAAGCAaag (PLACE)); similar to TATTCTATGGAATT (tatTCTATGGAatt (PLACE));
Atha_proteasomemutantB_downstream_up_Gypsy	wrmCCTArh	10	5.00845	0		estExt_fgenesh1_pg.C_Chr_13.00010057 [Ostreococcus tauri
Atha_proteasomemutantB_downstream_up_Gypsy	ATNACNAG	10	4.99438	0	ATNACNAG	similar to TCTATGACTAGCCA (tctATGACTAGcca (AGRIS));
Atha_proteasomemutantB_downstream_up_Gypsy	CANCNACA	10	4.99438	0	CANCNACA
Atha_proteasomemutantB_downstream_up_Gypsy	hrGTCAAm	10	4.99438	0		WRKY75 [Arabidopsis thaliana
Atha_proteasomemutantB_downstream_up_Gypsy	ACCCNNAA	10	4.98039	0	ACCCNNAA	similar to TAAACCCCAAAAAA (taaACCCCAAAaaa (AGRIS));
Atha_proteasomemutantB_downstream_up_Gypsy	CTTTANNC	10	4.98039	0	CTTTANNC	similar to TTACTTTACACGTC (ttaCTTTACACgtc (PLACE)); similar to ACCTTTACACATG (acCTTTACACatg (PLACE));
Atha_proteasomemutantB_downstream_up_Gypsy	tywayrtwra	10	4.98039	0		At1g51120 [Arabidopsis thaliana
Atha_proteasomemutantB_downstream_up_Gypsy	ANNCATAG	10	4.96648	0	ANNCATAG	similar to GCTAGTCATAGATT (gctAGTCATAGatt (AGRIS));
Atha_proteasomemutantB_downstream_up_Gypsy	ACGTNNNG	10	4.95265	0	ACGTNNNG	similar to GACACGTGGCG (gacACGTGGCG (PLACE)); similar to CCTACGTGGCGG (cctACGTGGCGg (PLACE)); similar to GGCACGTAGTGGTT (ggcACGTAGTGgtt (AGRIS)); similar to CTCACGTGATGTGG (ctcACGTGATGtgg (PLACE)); similar to GTACGTGGCGGTA (gtACGTGGCGgta (PLACE)); similar to GTACGTGGCGC (gtACGTGGCGc (PLACE)); similar to CTGACGTAAGGGAT (ctgACGTAAGGgat (PLACE));
Atha_proteasomemutantB_downstream_up_Gypsy	ANCGTNNG	10	4.93889	0	ANCGTNNG	similar to AAGCGTAAGT (aAGCGTAAGt (PLACE)); similar to GTTACCGTTTGGTA (gttACCGTTTGgta (PLACE)); similar to GTAACGTTTGTTA (gtAACGTTTGtta (PLACE));
Atha_proteasomemutantB_downstream_up_Gypsy	ANNTGCTA	10	4.93889	0	ANNTGCTA	similar to AACATTTGCTATTT (aacATTTGCTAttt (PLACE));
Atha_proteasomemutantB_downstream_up_Gypsy	GATAAG	10	4.93889	0	IBOX;GATAAG	I box; I-box; Conserved sequence upstream of light-regulated genes; Sequence found in the promoter region of rbcS of tomato and Arabidopsis; I box (Giuliano et al. 1988); Binding site of LeMYB1, that is a member of a novel class of myb-like proteins; LeMYBI act as a transcriptional activator;Ibox promoter motif
Atha_proteasomemutantB_downstream_up_Gypsy	ACCNNAAC	10	4.92521	0	ACCNNAAC
Atha_proteasomemutantB_downstream_up_Gypsy	ACGNANAA	10	4.9116	0	ACGNANAA	similar to ATGACGCACAATCC (atgACGCACAAtcc (PLACE)); similar to TACGTACAATAC (tACGTACAAtac (AGRIS));
Atha_proteasomemutantB_downstream_up_Gypsy	AGATATNT	10	4.9116	0	AGATATNT	similar to TTTAGATATTTT (tttAGATATTTt (PLACE));
Atha_proteasomemutantB_downstream_up_Gypsy	CATCATy	10	4.9116	0		At5g62165 [Arabidopsis thaliana
Atha_proteasomemutantB_downstream_up_Gypsy	GNNGGANC	10	4.9116	0	GNNGGANC	similar to CCAGTGGGACCA (ccaGTGGGACCa (PLACE));
Atha_proteasomemutantB_downstream_up_Gypsy	AATTANGA	10	4.89807	0	AATTANGA	similar to TTTAATTATGAATA (tttAATTATGAata (AGRIS)); similar to GAGAATTAGGAG (gagAATTAGGAg (PLACE)); similar to CCAAATTAGGAAA (ccaAATTAGGAaa (AGRIS));
Atha_proteasomemutantB_downstream_up_Gypsy	gAsTgwr	10	4.89807	0		AZF2 [Arabidopsis thaliana
Atha_proteasomemutantB_downstream_up_Gypsy	gasTgwr	10	4.89807	0		AZF1 [Arabidopsis thaliana
Atha_proteasomemutantB_downstream_up_Gypsy	AGNTNTAC	10	4.88462	0	AGNTNTAC
Atha_proteasomemutantB_downstream_up_Gypsy	hgATctwk	10	4.87123	0		0300010106 [Ostreococcus tauri
Atha_proteasomemutantB_downstream_up_Gypsy	CANNTAAG	10	4.85792	0	CANNTAAG	similar to TTCCAAATAAGGAA (ttcCAAATAAGgaa (AGRIS)); similar to TACCAATTAAGGTA (tacCAATTAAGgta (AGRIS)); similar to CCATATAAGG (cCATATAAGg (AGRIS)); similar to TACCAAATAAGGAA (tacCAAATAAGgaa (AGRIS)); similar to CCAATTAAGG (cCAATTAAGg (AGRIS)); similar to TTCCATATAAGGCA (ttcCATATAAGgca (AGRIS)); similar to TACCAAATAAGGTA (tacCAAATAAGgta (AGRIS)); similar to CCATTTAAGG (cCATTTAAGg (AGRIS)); similar…
Atha_proteasomemutantB_downstream_up_Gypsy	GATNNGTA	10	4.85792	0	GATNNGTA	similar to TTGGATTTGTATGT (ttgGATTTGTAtgt (AGRIS)); similar to TTGGATTTGTAATC (ttgGATTTGTAatc (AGRIS));
Atha_proteasomemutantB_downstream_up_Gypsy	NANCGGNA	10	4.85792	0	NANCGGNA	similar to AAGTAGCGGGAAA (aagTAGCGGGAaa (AGRIS)); similar to ACCAAACGGTAACA (accAAACGGTAaca (PLACE)); similar to TTGAACGGCAAGT (ttGAACGGCAagt (PLACE)); similar to GTGTACCGGGA (gtgTACCGGGA (PLACE));
Atha_proteasomemutantB_downstream_up_Gypsy	CNNCATCA	10	4.84469	0	CNNCATCA	similar to ATACGTCATCATGA (ataCGTCATCAtga (AGRIS)); similar to GGTCGTCATCAATG (ggtCGTCATCAatg (PLACE));
Atha_proteasomemutantB_downstream_up_Gypsy	TCANTGNA	10	4.84469	0	TCANTGNA	similar to CGTCAATGAATAC (cgTCAATGAAtac (AGRIS)); similar to CGTCAATGAACGT (cgTCAATGAAcgt (PLACE));
Atha_proteasomemutantB_downstream_up_Gypsy	ACGNANGN	10	4.83152	0	ACGNANGN	similar to TGACGTATGTGCT (tgACGTATGTgct (PLACE)); similar to TTACGCAAGCAAT (ttACGCAAGCaat (PLACE)); similar to CTGACGTATGTGCT (ctgACGTATGTgct (PLACE)); similar to ACGTAAGCGCT (ACGTAAGCgct (PLACE)); similar to CTGACGTAAGGGAT (ctgACGTAAGGgat (PLACE)); similar to CGTACGTAAGCGCT (cgtACGTAAGCgct (PLACE));
Atha_proteasomemutantB_downstream_up_Gypsy	TGAATNAA	10	4.83152	0	TGAATNAA
Atha_proteasomemutantB_downstream_up_Gypsy	ANNGTAGA	10	4.81843	0	ANNGTAGA	similar to AAAAGTGTAGAGGA (aaaAGTGTAGAgga (AGRIS)); similar to AGTACTGTAGAGT (agtACTGTAGAgt (PLACE));
Atha_proteasomemutantB_downstream_up_Gypsy	ACANTAAA	10	4.80541	0	ACANTAAA
Atha_proteasomemutantB_downstream_up_Gypsy	AGCNTTNA	10	4.80541	0	AGCNTTNA
Atha_proteasomemutantB_downstream_up_Gypsy	ATNTCNGA	10	4.80541	0	ATNTCNGA	similar to GTTATATCTGAAGT (gttATATCTGAagt (PLACE));
Atha_proteasomemutantB_downstream_up_Gypsy	GAGANAAA	10	4.80541	0	GAGANAAA	similar to AGGGAGACAAAAGG (aggGAGACAAAagg (PLACE));
Atha_proteasomemutantB_downstream_up_Gypsy	CAGNNGTN	10	4.77957	0	CAGNNGTN
Atha_proteasomemutantB_downstream_up_Gypsy	TGATAG	10	4.77957	0	TGATAG	GATA promoter motif [LRE]
Atha_proteasomemutantB_downstream_up_Gypsy	ATCGNTTN	10	4.76676	0	ATCGNTTN
Atha_proteasomemutantB_downstream_up_Gypsy	CGAANTTN	10	4.76676	0	CGAANTTN
Atha_proteasomemutantB_downstream_up_Gypsy	CGTNNANG	10	4.76676	0	CGTNNANG	similar to TGTCGTCCATGCAT (tgtCGTCCATGcat (PLACE)); similar to CGTCAATGAAT (CGTCAATGaat (AGRIS)); similar to CGTCGTCAATGACG (cgtCGTCAATGacg (AGRIS)); similar to CGTCCATGCAT (CGTCCATGcat (PLACE)); similar to CGTGCAAGCCC (CGTGCAAGccc (PLACE)); similar to CGTCAATGAA (CGTCAATGaa (PLACE));
Atha_proteasomemutantB_downstream_up_Gypsy	ANGGNATA	10	4.75401	0	ANGGNATA	similar to GACATGGCATATGG (gacATGGCATAtgg (PLACE));
Atha_proteasomemutantB_downstream_up_Gypsy	CCNNCACN	10	4.75401	0	CCNNCACN	similar to AGGCCGCCACGTAG (aggCCGCCACGtag (PLACE));
Atha_proteasomemutantB_downstream_up_Gypsy	CNCTNNCC	10	4.75401	0	CNCTNNCC	similar to CACTGGCCGCC (CACTGGCCgcc (PLACE));
Atha_proteasomemutantB_downstream_up_Gypsy	AAGATNNC	10	4.74133	0	AAGATNNC	similar to ATAAAGATTACTTC (ataAAGATTACttc (PLACE));
Atha_proteasomemutantB_downstream_up_Gypsy	AGGTNANT	10	4.74133	0	AGGTNANT	similar to GGTAGGTGAAT (ggtAGGTGAAT (PLACE)); similar to MAGGTAAGTMAG (mAGGTAAGTmag (PLACE));
Atha_proteasomemutantB_downstream_up_Gypsy	AGTNGNAT	10	4.74133	0	AGTNGNAT	similar to GAAAGTTGGATG (gaaAGTTGGATg (PLACE)); similar to AGTTGAATGGG (AGTTGAATggg (PLACE));
Atha_proteasomemutantB_downstream_up_Gypsy	ANTAGTNG	10	4.74133	0	ANTAGTNG	similar to AGAAATAGTGGCCG (agaAATAGTGGccg (PLACE));
Atha_proteasomemutantB_downstream_up_Gypsy	CNNCGTNA	10	4.74133	0	CNNCGTNA	similar to TCTACGTCAC (tCTACGTCAc (PLACE)); similar to CCACGTCATC (CCACGTCAtc (PLACE)); similar to CCACGTCANCG (CCACGTCAncg (PLACE)); similar to TGACAGCGTGAAAC (tgaCAGCGTGAaac (PLACE)); similar to ATACGTCGTCAA (ataCGTCGTCAa (PLACE)); similar to CCACGTCACCA (CCACGTCAcca (PLACE)); similar to ATACGTCGTCAATG (ataCGTCGTCAatg (AGRIS)); similar to GATCCGCGTGA (gatCCGCGTGA (PLACE)); similar to TCACCACGTC…
Atha_proteasomemutantB_downstream_up_Gypsy	NACTACNA	10	4.74133	0	NACTACNA
Atha_proteasomemutantB_downstream_up_Gypsy	NGNACATA	10	4.74133	0	NGNACATA	similar to CTAAGCACATACGT (ctaAGCACATAcgt (PLACE));
Atha_proteasomemutantB_downstream_up_Gypsy	AANCGTNT	10	4.72872	0	AANCGTNT	similar to ATAAAACGTGTGTA (ataAAACGTGTgta (PLACE));
Atha_proteasomemutantB_downstream_up_Gypsy	CNNCCCNA	10	4.72872	0	CNNCCCNA	similar to TGCACCCCCATTC (tgCACCCCCAttc (PLACE));
Atha_proteasomemutantB_downstream_up_Gypsy	CTATATAN	10	4.72872	0	CTATATAN	similar to TTTCTATATATAGT (tttCTATATATagt (AGRIS)); similar to TTACTATATATAGA (ttaCTATATATaga (AGRIS)); similar to TTACTATATATGGA (ttaCTATATATgga (AGRIS)); similar to TTTCTATATATAGA (tttCTATATATaga (AGRIS)); similar to TTTCTATATATGGA (tttCTATATATgga (AGRIS)); similar to CCTATATAGG (cCTATATAGg (AGRIS));
Atha_proteasomemutantB_downstream_up_Gypsy	GNNAAGTA	10	4.72872	0	GNNAAGTA	similar to AATGGAAAGTATTG (aatGGAAAGTAttg (AGRIS)); similar to CGTGTAAAGTAAAT (cgtGTAAAGTAaat (PLACE));
Atha_proteasomemutantB_downstream_up_Gypsy	AGATANNG	10	4.71618	0	AGATANNG
Atha_proteasomemutantB_downstream_up_Gypsy	AGGNNCTN	10	4.71618	0	AGGNNCTN
Atha_proteasomemutantB_downstream_up_Gypsy	NCTGTNCN	10	4.71618	0	NCTGTNCN	similar to ATTACTGTTCATAA (attACTGTTCAtaa (PLACE));
Atha_proteasomemutantB_downstream_up_Gypsy	SCGAYNRNNNNNNNNNNNNNNNHD	10	4.7037	0	PRECONSCRHSP70A	Consensus sequence of PRE (plastid response element) in the promoters of HSP70A in Chlamydomonas; Involved in induction of HSP70A gene by both MgProto and light; S=G/C; Y=C/T; R=A/G; H=T/C/A; D=A/T/G
Atha_proteasomemutantB_downstream_up_Gypsy	ANCNNTCG	10	4.69129	0	ANCNNTCG
Atha_proteasomemutantB_downstream_up_Gypsy	TAGGTNNA	10	4.69129	0	TAGGTNNA	similar to GGGTAGGTGAAT (gggTAGGTGAAt (PLACE));
Atha_proteasomemutantB_downstream_up_Gypsy	AGGATNNT	10	4.67895	0	AGGATNNT
Atha_proteasomemutantB_downstream_up_Gypsy	CNNACCCN	10	4.67895	0	CNNACCCN	similar to CAACAAACCCCTTC (caaCAAACCCCttc (PLACE)); similar to CCACCAACCCCC (ccaCCAACCCCc (PLACE));
Atha_proteasomemutantB_downstream_up_Gypsy	ANGANCGN	10	4.66667	0	ANGANCGN	similar to TGTATGAACGTAAT (tgtATGAACGTaat (AGRIS)); similar to AGAAAGACCGATGG (agaAAGACCGAtgg (PLACE));
Atha_proteasomemutantB_downstream_up_Gypsy	CNTTACNA	10	4.66667	0	CNTTACNA
Atha_proteasomemutantB_downstream_up_Gypsy	TNACTAAA	10	4.66667	0	TNACTAAA	similar to TTACTAAAAAT (TTACTAAAaat (AGRIS)); similar to TGGTTACTAAATAT (tggTTACTAAAtat (PLACE)); similar to AAATTACTAAAAAT (aaaTTACTAAAaat (AGRIS)); similar to TAATTACTAAATTT (taaTTACTAAAttt (AGRIS)); similar to TAATTACTAAAATT (taaTTACTAAAatt (AGRIS)); similar to GTTACTAAAAAT (gTTACTAAAaat (PLACE)); similar to GAGTTACTAAAAAT (gagTTACTAAAaat (AGRIS)); similar to TATTTACTAAAAAA (tatTTACTAAAaaa (PL…
Atha_proteasomemutantB_downstream_up_Gypsy	ANTGANTG	10	4.65445	0	ANTGANTG	similar to CAATGATTG (cAATGATTG (AGRIS)); similar to AAGATTGATTGAG (aagATTGATTGag (PLACE)); similar to CAATGATTGCAA (cAATGATTGcaa (AGRIS));
Atha_proteasomemutantB_downstream_up_Gypsy	AWTTCAAA	10	4.65445	0	ERELEE4	ERE (ethylene responsive element) of tomato (L.e.) E4 and carnation GST1 genes; GST1 is related to senescence; Found in the 5'-LTR region of TLC1.1 retrotransposon family in Lycopersicon chilense (Tapia et al.); ERE motifs mediate ethylene-induced activation of the U3 promoter region
Atha_proteasomemutantB_downstream_up_Gypsy	CCTNTNTA	10	4.65445	0	CCTNTNTA	similar to AGGCCTATATAGG (aggCCTATATAgg (AGRIS)); similar to TTTCCTATTTAGGT (tttCCTATTTAggt (AGRIS)); similar to TCCTTTGTAAAC (tCCTTTGTAaac (AGRIS)); similar to CCTTTATAGG (CCTTTATAgg (AGRIS)); similar to AGGCCTTTATAGG (aggCCTTTATAgg (AGRIS)); similar to CCTATATAGG (CCTATATAgg (AGRIS)); similar to AGGCCTATTTAGG (aggCCTATTTAgg (AGRIS)); similar to TTTCCTTTTTAGGC (tttCCTTTTTAggc (AGRIS)); similar t…
Atha_proteasomemutantB_downstream_up_Gypsy	CTANNGNC	10	4.65445	0	CTANNGNC	similar to TTGCTATTGGCTAG (ttgCTATTGGCtag (AGRIS)); similar to TTTCTACGGGCAGC (tttCTACGGGCagc (PLACE));
Atha_proteasomemutantB_downstream_up_Gypsy	GCNNGNTA	10	4.65445	0	GCNNGNTA	similar to GCGTGATACGC (GCGTGATAcgc (AGRIS)); similar to GCGTGTTACGC (GCGTGTTAcgc (AGRIS)); similar to CGCGCGTGGTACGC (cgcGCGTGGTAcgc (AGRIS)); similar to CGCGCGTGTTACGC (cgcGCGTGTTAcgc (AGRIS)); similar to GCGTGGTACGC (GCGTGGTAcgc (AGRIS)); similar to CGCGCGTGATACGC (cgcGCGTGATAcgc (AGRIS));
Atha_proteasomemutantB_downstream_up_Gypsy	TCNATAAA	10	4.65445	0	TCNATAAA	similar to TTTCTATAAATAG (ttTCTATAAAtag (AGRIS)); similar to TTTCCATAAAAGG (ttTCCATAAAagg (AGRIS)); similar to TTTCCATAAATGG (ttTCCATAAAtgg (AGRIS));
Atha_proteasomemutantB_downstream_up_Gypsy	NTNGTGTA	10	4.6423	0	NTNGTGTA	similar to CTTTTGTGTACCT (ctTTTGTGTAcct (PLACE)); similar to CTTTCGTGTAC (ctTTCGTGTAc (PLACE)); similar to TAGCTAGTGTATTT (tagCTAGTGTAttt (PLACE));
Atha_proteasomemutantB_downstream_up_Gypsy	AGNNGATA	10	4.63021	0	AGNNGATA	similar to CAGAAGATACAG (cAGAAGATAcag (PLACE));
Atha_proteasomemutantB_downstream_up_Gypsy	CNTATCAN	10	4.63021	0	CNTATCAN	similar to GCGTATCACGC (gCGTATCACgc (AGRIS));
Atha_proteasomemutantB_downstream_up_Gypsy	wrmCCTAr	10	4.63021	0		ATTRB2 [Arabidopsis thaliana
Atha_proteasomemutantB_downstream_up_Gypsy	ACANTNGT	10	4.61818	0	ACANTNGT	similar to CATACATTTGTTTC (catACATTTGTttc (AGRIS));
Atha_proteasomemutantB_downstream_up_Gypsy	ACGTG	10	4.60622	0	ABRELATERD1	ABRE-like sequence (from -199 to -195) required for etiolation-induced expression of erd1 (early responsive to dehydration) in Arabidopsis
Atha_proteasomemutantB_downstream_up_Gypsy	AGANGAAA	10	4.60622	0	AGANGAAA
Atha_proteasomemutantB_downstream_up_Gypsy	ANTGNCAT	10	4.59432	0	ANTGNCAT	similar to ATCAATGACATAAG (atcAATGACATaag (PLACE)); similar to AGCAATGACATCT (agcAATGACATct (PLACE)); similar to AGCAATGACATTTA (agcAATGACATtta (PLACE)); similar to GTGAGTGCCATGTG (gtgAGTGCCATgtg (PLACE));
Atha_proteasomemutantB_downstream_up_Gypsy	GNAGTANA	10	4.59432	0	GNAGTANA	similar to AAGGAAGTAAAGGG (aagGAAGTAAAggg (AGRIS));
Atha_proteasomemutantB_downstream_up_Gypsy	AGNGATAN	10	4.58247	0	AGNGATAN	similar to CTAAGTGATAAATT (ctaAGTGATAAatt (AGRIS));
Atha_proteasomemutantB_downstream_up_Gypsy	AGNGGNNG	10	4.58247	0	AGNGGNNG	similar to AATAGTGGCCGA (aatAGTGGCCGa (PLACE)); similar to TGTAGAGGAGGTCG (tgtAGAGGAGGtcg (AGRIS));
Atha_proteasomemutantB_downstream_up_Gypsy	CTNCTNTA	10	4.58247	0	CTNCTNTA	similar to GACCTCCTCTACAC (gacCTCCTCTAcac (AGRIS));
Atha_proteasomemutantB_downstream_up_Gypsy	KCACGW	10	4.58247	0	RHERPATEXPA7	Right part of RHEs (Root Hair-specific cis-Elements) conserved among the Arabidopsis thaliana A7 (AtEXPA7) orthologous (and paralogous) genes from diverse angiosperm species with different hair distribution patterns; K=G/T; W=T/A
Atha_proteasomemutantB_downstream_up_Gypsy	hctGmmaa	10	4.58247	0		AtGRF6 [Arabidopsis thaliana
Atha_proteasomemutantB_downstream_up_Gypsy	ANNATGAC	10	4.57069	0	ANNATGAC	similar to ACATGATGACATG (acATGATGACatg (PLACE)); similar to TTCATGATGACGTA (ttcATGATGACgta (AGRIS));
Atha_proteasomemutantB_downstream_up_Gypsy	CCTACNNN	10	4.57069	0	CCTACNNN	similar to TAACCTACCACACT (taaCCTACCACact (AGRIS)); similar to CCTACGTGGCG (CCTACGTGgcg (PLACE)); similar to CCTACGTGGC (CCTACGTGgc (PLACE));
Atha_proteasomemutantB_downstream_up_Gypsy	ATTGANCN	10	4.54731	0	ATTGANCN	similar to TCTATTGAGCAT (tctATTGAGCAt (PLACE));
Atha_proteasomemutantB_downstream_up_Gypsy	TTATCC	10	4.53571	0	SREATMSD	sugar-repressive element (SRE) found in 272 of the 1592 down-regulated genes after main stem decapitation in Arabidopsis; See also S000471, S000472
Atha_proteasomemutantB_downstream_up_Gypsy	GAAATCw	10	4.52417	0		At3g49930 [Arabidopsis thaliana
Atha_proteasomemutantB_downstream_up_Gypsy	ANANTGTC	10	4.51269	0	ANANTGTC	similar to TGMAGAATGTCTCC (tgmAGAATGTCtcc (PLACE)); similar to ACTAAATTGTCAC (actAAATTGTCac (PLACE));
Atha_proteasomemutantB_downstream_up_Gypsy	NTANGGAA	10	4.51269	0	NTANGGAA	similar to TAAATATGGAAA (taaATATGGAAa (AGRIS)); similar to CATTTATGGAAA (catTTATGGAAa (AGRIS)); similar to CAAATAAGGAAA (caaATAAGGAAa (AGRIS)); similar to CTTTTATGGAAA (cttTTATGGAAa (AGRIS)); similar to TATATATGGAAA (tatATATGGAAa (AGRIS)); similar to CTTTTAAGGAAA (cttTTAAGGAAa (AGRIS)); similar to CTTATATGGAAA (cttATATGGAAa (AGRIS)); similar to ATTCTATGGAATT (attCTATGGAAtt (PLACE));
Atha_proteasomemutantB_downstream_up_Gypsy	CCNNTACN	10	4.50127	0	CCNNTACN	similar to CATCCCTTACGTCA (catCCCTTACGtca (PLACE)); similar to TAACCACTACGTGC (taaCCACTACGtgc (AGRIS)); similar to ACCTTTACACAT (aCCTTTACAcat (PLACE)); similar to CCTCCTCTACACTT (cctCCTCTACActt (AGRIS)); similar to TCCCGGTACACAC (tcCCGGTACAcac (PLACE)); similar to TTCCCGCTACTTCC (ttcCCGCTACTtcc (AGRIS)); similar to GACCCTTTACTTC (gacCCTTTACTtc (AGRIS));
Atha_proteasomemutantB_downstream_up_Gypsy	GCGANANN	10	4.50127	0	GCGANANN
Atha_proteasomemutantB_downstream_up_Gypsy	NTTCCNTA	10	4.50127	0	NTTCCNTA	similar to AAATTTCCATATAT (aaaTTTCCATAtat (AGRIS)); similar to TTTCCATATAA (TTTCCATAtaa (AGRIS)); similar to TAATTTCCTTATTT (taaTTTCCTTAttt (AGRIS)); similar to TTTCCTTATTT (TTTCCTTAttt (AGRIS)); similar to TTTCCATAAAA (TTTCCATAaaa (AGRIS)); similar to TTTCCATATTT (TTTCCATAttt (AGRIS)); similar to TAATTTCCATATAT (taaTTTCCATAtat (AGRIS)); similar to AAATTTCCTTAAAA (aaaTTTCCTTAaaa (AGRIS)); similar…
Atha_proteasomemutantB_downstream_up_Gypsy	GTGTNTAN	10	4.4899	0	GTGTNTAN	similar to TTAGTGTGTATAAT (ttaGTGTGTATaat (AGRIS)); similar to GAAGTGTGTACCGG (gaaGTGTGTACcgg (PLACE)); similar to GTGTGTATAATGT (gtGTGTATAAtgt (AGRIS));
Atha_proteasomemutantB_downstream_up_Gypsy	CGTGNNAN	10	4.47859	0	CGTGNNAN	similar to GCGTGCCACGC (gCGTGCCACgc (AGRIS)); similar to GCGTGTCACGC (gCGTGTCACgc (AGRIS)); similar to GCGTGTAACGC (gCGTGTAACgc (AGRIS)); similar to CAGCGTGAAACTTG (cagCGTGAAACttg (PLACE)); similar to GCGTGATACGC (gCGTGATACgc (AGRIS)); similar to GCGTGACACGC (gCGTGACACgc (AGRIS)); similar to TCACGTGAGATAAG (tcaCGTGAGATaag (PLACE)); similar to GCGTGGAACGC (gCGTGGAACgc (AGRIS)); similar to GCGTGGCA…
Atha_proteasomemutantB_downstream_up_Gypsy	CNNTACNC	10	4.47859	0	CNNTACNC	similar to TCCCGGTACACACT (tccCGGTACACact (PLACE)); similar to CTACAGTACTCACT (ctaCAGTACTCact (PLACE)); similar to GCGTTACACGC (gCGTTACACgc (AGRIS)); similar to TTACTTTACACGTC (ttaCTTTACACgtc (PLACE)); similar to ACCTTTACACATG (acCTTTACACatg (PLACE)); similar to CTCCTCTACACTTT (ctcCTCTACACttt (AGRIS));
Atha_proteasomemutantB_downstream_up_Gypsy	rwmAGTTA	10	4.47859	0		AtMYB58 [Arabidopsis thaliana
Atha_proteasomemutantB_downstream_up_Gypsy	CNATNACA	10	4.46734	0	CNATNACA	similar to AAGCAATGACATTA (aagCAATGACAtta (PLACE)); similar to TTTCTATTACATGG (tttCTATTACAtgg (AGRIS)); similar to GGCCGATAACAAAC (ggcCGATAACAaac (PLACE)); similar to AAGCAATGACAT (aagCAATGACAt (PLACE)); similar to CATCAATGACATAA (catCAATGACAtaa (PLACE)); similar to AAGCAATGACATCT (aagCAATGACAtct (PLACE));
Atha_proteasomemutantB_downstream_up_Gypsy	NAGCTNAA	10	4.46734	0	NAGCTNAA
Atha_proteasomemutantB_downstream_up_Gypsy	ACNTGTAN	10	4.45614	0	ACNTGTAN	similar to GACGTGTAAAGT (gACGTGTAAagt (PLACE));
Atha_proteasomemutantB_downstream_up_Gypsy	CGTCANNN	10	4.45614	0	CGTCANNN	similar to CGTCGTCAATGACG (cgtCGTCAATGacg (AGRIS)); similar to GGTCGTCATCAATG (ggtCGTCATCAatg (PLACE)); similar to GCGTCACACGC (gCGTCACACgc (AGRIS)); similar to ACGCGTCATCTCGA (acgCGTCATCTcga (PLACE)); similar to ACGTCATAGA (aCGTCATAGa (PLACE)); similar to TTTCGTCATTT (tttCGTCATTT (PLACE)); similar to CGTCAATGAA (CGTCAATGaa (PLACE)); similar to GCGTCAAACGC (gCGTCAAACgc (AGRIS)); similar to CGTCAT…
Atha_proteasomemutantB_downstream_up_Gypsy	CTGNTNNC	10	4.45614	0	CTGNTNNC	similar to TCACTGTTTTCA (tcaCTGTTTTCa (PLACE)); similar to TTGCTGGTTTCG (ttgCTGGTTTCg (PLACE));
Atha_proteasomemutantB_downstream_up_Gypsy	GATTTTGN	10	4.45614	0	GATTTTGN
Atha_proteasomemutantB_downstream_up_Gypsy	TGACG	10	4.45614	0	ASF1MOTIFCAMV	ASF-1 binding site in CaMV 35S promoter; ASF-1 binds to two TGACG motifs; See S000023 (AS1); Found in HBP-1 binding site of wheat histone H3 gene; TGACG motifs are found in many promoters and are involved in transcriptional activation of several genes by auxin and/or salicylic acid; May be relevant to light regulation; Binding site of tobacco TGA1a; TGA1a and b show homology to CREB; TGA6 is a ne…
Atha_proteasomemutantB_downstream_up_Gypsy	AATNNAGG	10	4.445	0	AATNNAGG	similar to ACCAATTTAGGAAA (accAATTTAGGaaa (AGRIS)); similar to CCAATATAGG (ccAATATAGG (AGRIS)); similar to CCAATTAAGG (ccAATTAAGG (AGRIS)); similar to GCCAATATAGGTAA (gccAATATAGGtaa (AGRIS)); similar to CCAATAAAGG (ccAATAAAGG (AGRIS)); similar to CCAATTTAGGCCA (ccAATTTAGGcca (AGRIS)); similar to CCAATTAAGGCCA (ccAATTAAGGcca (AGRIS)); similar to ACCAATTAAGGTAA (accAATTAAGGtaa (AGRIS)); similar to …
Atha_proteasomemutantB_downstream_up_Gypsy	ACGNNNAC	10	4.445	0	ACGNNNAC	similar to CAAACGGTAACATC (caaACGGTAACatc (PLACE)); similar to ATGACGACCACGTC (atgACGACCACgtc (AGRIS)); similar to ATTACGTAAACCG (attACGTAAACcg (PLACE)); similar to GCAACGAATACAAG (gcaACGAATACaag (PLACE));
Atha_proteasomemutantB_downstream_up_Gypsy	ACTNNGNG	10	4.43392	0	ACTNNGNG	similar to ACCACTACGTGCCT (accACTACGTGcct (AGRIS)); similar to CACACTGTGGGGCA (cacACTGTGGGgca (PLACE)); similar to AAAACTAAGTGATA (aaaACTAAGTGata (AGRIS)); similar to TTACTTTGTGTTA (ttACTTTGTGtta (PLACE));
Atha_proteasomemutantB_downstream_up_Gypsy	ANCTGANT	10	4.43392	0	ANCTGANT
Atha_proteasomemutantB_downstream_up_Gypsy	CCNANCNC	10	4.43392	0	CCNANCNC	similar to CCACCAACCCCC (ccaCCAACCCCc (PLACE)); similar to TAACCTACCACACT (taaCCTACCACact (AGRIS));
Atha_proteasomemutantB_downstream_up_Gypsy	CCACNNCN	10	4.42289	0	CCACNNCN	similar to TAACCACTACGTGC (taaCCACTACGtgc (AGRIS)); similar to CCACGTCATC (CCACGTCAtc (PLACE)); similar to CCACGTCANCG (CCACGTCAncg (PLACE)); similar to TCCACGTCTC (tCCACGTCTc (PLACE)); similar to TCCACGTCGA (tCCACGTCGa (PLACE)); similar to CGACCACGTCCCTT (cgaCCACGTCCctt (AGRIS)); similar to CCACGTCACCA (CCACGTCAcca (PLACE)); similar to GCCACGTCA (gCCACGTCA (PLACE)); similar to TCACCACGTCA (tcaCC…
Atha_proteasomemutantB_downstream_up_Gypsy	CTNANAAG	10	4.42289	0	CTNANAAG	similar to TTCCTAAAAAGGAA (ttcCTAAAAAGgaa (AGRIS)); similar to TTCCTAAAAAGGTA (ttcCTAAAAAGgta (AGRIS)); similar to CCTTATAAGG (cCTTATAAGg (AGRIS)); similar to TACCTAAAAAGGAA (tacCTAAAAAGgaa (AGRIS)); similar to TGCCTAAAAAGGAA (tgcCTAAAAAGgaa (AGRIS)); similar to TTCCTTAAAAGGAA (ttcCTTAAAAGgaa (AGRIS)); similar to CCTTAAAAGG (cCTTAAAAGg (AGRIS)); similar to ACCTCACAAGTCT (acCTCACAAGtct (PLACE)); s…
Atha_proteasomemutantB_downstream_up_Gypsy	NNNGTGCA	10	4.42289	0	NNNGTGCA	similar to ATGGGGGTGCAAGT (atgGGGGTGCAagt (PLACE));
Atha_proteasomemutantB_downstream_up_Gypsy	TCNTNAGA	10	4.42289	0	TCNTNAGA
Atha_proteasomemutantB_downstream_up_Gypsy	AANCTANG	10	4.41191	0	AANCTANG	similar to AAAAATCTATGACT (aaaAATCTATGact (AGRIS)); similar to AAAACTAAGAAA (aAAACTAAGaaa (PLACE)); similar to TGAAAACTAAGTGA (tgaAAACTAAGtga (AGRIS)); similar to AAAAATCTATGA (aaaAATCTATGa (AGRIS)); similar to AAAAATCTATGAAA (aaaAATCTATGaaa (AGRIS));
Atha_proteasomemutantB_downstream_up_Gypsy	ATCNGNAA	10	4.41191	0	ATCNGNAA
Atha_proteasomemutantB_downstream_up_Gypsy	ANNTGCNC	10	4.40099	0	ANNTGCNC	similar to GATACATGCCCCTT (gatACATGCCCctt (PLACE)); similar to GATACATGCCCCCT (gatACATGCCCcct (AGRIS));
Atha_proteasomemutantB_downstream_up_Gypsy	GNANACTA	10	4.40099	0	GNANACTA	similar to GATGAAAACTAAGT (gatGAAAACTAagt (AGRIS));
Atha_proteasomemutantB_downstream_up_Gypsy	CGTGNNTN	10	4.39012	0	CGTGNNTN	similar to CCTCGTGTCTCCCT (cctCGTGTCTCcct (PLACE)); similar to CTACGTGCCTTCTG (ctaCGTGCCTTctg (AGRIS));
Atha_proteasomemutantB_downstream_up_Gypsy	GANGNTTA	10	4.39012	0	GANGNTTA
Atha_proteasomemutantB_downstream_up_Gypsy	AACTANNC	10	4.37931	0	AACTANNC
Atha_proteasomemutantB_downstream_up_Gypsy	ANGTCTTN	10	4.37931	0	ANGTCTTN
Atha_proteasomemutantB_downstream_up_Gypsy	GANTNCGN	10	4.37931	0	GANTNCGN	similar to AGAGATTACGTAA (agaGATTACGTaa (PLACE)); similar to AATGAATACGTCAT (aatGAATACGTcat (AGRIS)); similar to AGAGATTACGTAAA (agaGATTACGTaaa (PLACE));
Atha_proteasomemutantB_downstream_up_Gypsy	AACGG	10	4.36855	0	MYBCOREATCYCB1	Myb core in the 18 bp sequence which is able to activate reporter gene without leading to M-phase-specific expression, found in the promoter of Arabidopsis thaliana cyclin B1:1 gene; the 18 bp sequence share homology with a sequence found in the N. sylvestris cyclin B1 promoter (Trehin et al., 1999; see S000283):
Atha_proteasomemutantB_downstream_up_Gypsy	AANATAGA	10	4.35784	0	AANATAGA	similar to CTAAATATAGAAA (ctaAATATAGAaa (AGRIS)); similar to CTAAAAATAGAAA (ctaAAAATAGAaa (AGRIS)); similar to CCAAAAATAGAAA (ccaAAAATAGAaa (AGRIS));
Atha_proteasomemutantB_downstream_up_Gypsy	AGCTTNNT	10	4.35784	0	AGCTTNNT
Atha_proteasomemutantB_downstream_up_Gypsy	AAGNANCT	10	4.34719	0	AAGNANCT
Atha_proteasomemutantB_downstream_up_Gypsy	ATGANCTN	10	4.33659	0	ATGANCTN
Atha_proteasomemutantB_downstream_up_Gypsy	CANTNATC	10	4.33659	0	CANTNATC
Atha_proteasomemutantB_downstream_up_Gypsy	CATNANAG	10	4.33659	0	CATNANAG	similar to TACCATAAAAGGAA (tacCATAAAAGgaa (AGRIS)); similar to CCATTAAAGG (cCATTAAAGg (AGRIS)); similar to CCATAAAAGG (cCATAAAAGg (AGRIS)); similar to TGCCATTAAAGGAA (tgcCATTAAAGgaa (AGRIS)); similar to TTCCATTAAAGGTA (ttcCATTAAAGgta (AGRIS)); similar to ATCCATGAAAGGTA (atcCATGAAAGgta (PLACE)); similar to CCATTATAGG (cCATTATAGg (AGRIS)); similar to CCATAATAGG (cCATAATAGg (AGRIS)); similar to TTCC…
Atha_proteasomemutantB_downstream_up_Gypsy	CATNGATN	10	4.33659	0	CATNGATN	similar to ACACATGGATACAA (acaCATGGATAcaa (AGRIS)); similar to GATCATCGATCGAT (gatCATCGATCgat (PLACE)); similar to TTTCATGGATTA (tttCATGGATTa (PLACE)); similar to TTTCATAGATTTTT (tttCATAGATTttt (AGRIS)); similar to TTTCATGGATTAGG (tttCATGGATTagg (AGRIS)); similar to TGTCATTGATGACG (tgtCATTGATGacg (PLACE)); similar to AGTCATAGATTTTT (agtCATAGATTttt (AGRIS)); similar to GCACATGGATATGA (gcaCATGGATAt…
Atha_proteasomemutantB_downstream_up_Gypsy	CTNTTTTA	10	4.33659	0	CTNTTTTA	similar to TTACTTTTTTACTT (ttaCTTTTTTActt (PLACE));
Atha_proteasomemutantB_downstream_up_Gypsy	AACTNNCT	10	4.32603	0	AACTNNCT	similar to TTTAACTAACT (tttAACTAACT (PLACE)); similar to AGAACTTTCTAGA (agAACTTTCTaga (AGRIS)); similar to TAACTCACTGTT (tAACTCACTgtt (PLACE)); similar to AGAACTTTCT (agAACTTTCT (AGRIS));
Atha_proteasomemutantB_downstream_up_Gypsy	ACTCAT	10	4.32603	0	PREATPRODH;ACTCAT	PRE (Pro- or hypoosmolarity-responsive element) found in the promoter region of proline dehydrogenase (ProDH) gene in Arabidopsis; Core of 9-bp sequence ACTCATCCT which is necessary for the efficient expression of ProDH in response to L-Pro and hypoosmolarity (Satoh et al., 2002); ATB2-binding site; Similar to GCN4 motif (ATGA(C/G)TCAT); ATB2 subgroup of bZIP transcription factors function as tra…
Atha_proteasomemutantB_downstream_up_Gypsy	wwrmCCYar	10	4.32603	0		estExt_fgenesh1_pg.C_Chr_03.00010061 [Ostreococcus tauri
Atha_proteasomemutantB_downstream_up_Gypsy	AANGATNG	10	4.30508	0	AANGATNG	similar to CAATGATTG (cAATGATTG (AGRIS)); similar to CAATGATTGCAA (cAATGATTGcaa (AGRIS));
Atha_proteasomemutantB_downstream_up_Gypsy	AGGNNNAC	10	4.30508	0	AGGNNNAC	similar to TAAGGTACACAAA (taAGGTACACaaa (PLACE)); similar to CCAGGGGCACACT (ccAGGGGCACact (PLACE));
Atha_proteasomemutantB_downstream_up_Gypsy	ANTNNCCG	10	4.29469	0	ANTNNCCG	similar to CACTGGCCGCCC (cACTGGCCGccc (PLACE)); similar to AATAGTGGCCGA (aatAGTGGCCGa (PLACE)); similar to GAAACTTGCCGTTC (gaaACTTGCCGttc (PLACE)); similar to CGCAATTACCGC (cgcAATTACCGc (PLACE));
Atha_proteasomemutantB_downstream_up_Gypsy	NNGCACAN	10	4.29469	0	NNGCACAN	similar to ATGACGCACAATCC (atgACGCACAAtcc (PLACE)); similar to GCTAAGCACATACG (gctAAGCACATacg (PLACE)); similar to ATGAAGCACATGGA (atgAAGCACATgga (PLACE)); similar to CAGGGGCACACTGG (cagGGGCACACtgg (PLACE));
Atha_proteasomemutantB_downstream_up_Gypsy	NTCTACAN	10	4.29469	0	NTCTACAN	similar to ACTCTACAGTAC (aCTCTACAGtac (PLACE)); similar to CTCCTCTACACTTT (ctcCTCTACACttt (AGRIS));
Atha_proteasomemutantB_downstream_up_Gypsy	GNNTCATA	10	4.28434	0	GNNTCATA	similar to GCCGCCTCATATTC (gccGCCTCATAttc (AGRIS));
Atha_proteasomemutantB_downstream_up_Gypsy	NCGTTNCN	10	4.28434	0	NCGTTNCN	similar to CGCGCGTTCCACGC (cgcGCGTTCCAcgc (AGRIS)); similar to CGCGCGTTTCACGC (cgcGCGTTTCAcgc (AGRIS)); similar to GACCGTTGCT (gaCCGTTGCT (PLACE)); similar to GCGTTTCACGC (GCGTTTCAcgc (AGRIS)); similar to TATTCGTTGCGTTG (tatTCGTTGCGttg (PLACE)); similar to GCGTTCCACGC (GCGTTCCAcgc (AGRIS)); similar to CGCGCGTTACACGC (cgcGCGTTACAcgc (AGRIS)); similar to GCGTTACACGC (GCGTTACAcgc (AGRIS)); similar t…
Atha_proteasomemutantB_downstream_up_Gypsy	AGNNGTNC	10	4.27404	0	AGNNGTNC
Atha_proteasomemutantB_downstream_up_Gypsy	ATANGNGA	10	4.27404	0	ATANGNGA
Atha_proteasomemutantB_downstream_up_Gypsy	ATCTNTNC	10	4.27404	0	ATCTNTNC	similar to GCATCTTTACTTT (gcATCTTTACttt (PLACE)); similar to ATTATCTATTCTAT (attATCTATTCtat (PLACE));
Atha_proteasomemutantB_downstream_up_Gypsy	GNAATGNA	10	4.27404	0	GNAATGNA
Atha_proteasomemutantB_downstream_up_Gypsy	NTCNCATA	10	4.27404	0	NTCNCATA
Atha_proteasomemutantB_downstream_up_Gypsy	wATGATwA	10	4.27404	0		CRC [Arabidopsis thaliana
Atha_proteasomemutantB_downstream_up_Gypsy	GANNATCA	10	4.26379	0	GANNATCA
Atha_proteasomemutantB_downstream_up_Gypsy	AGANNTAG	10	4.25359	0	AGANNTAG	similar to CGTAGAAATAGTGG (cgtAGAAATAGtgg (PLACE)); similar to AAGACGTAGAAG (aAGACGTAGaag (PLACE));
Atha_proteasomemutantB_downstream_up_Gypsy	GACNNTNC	10	4.24344	0	GACNNTNC
Atha_proteasomemutantB_downstream_up_Gypsy	AATTNTCT	10	4.23333	0	AATTNTCT	similar to AGAATTTTCTAGA (agAATTTTCTaga (AGRIS)); similar to AGAATTTTCT (agAATTTTCT (AGRIS)); similar to AACAATTTTCTT (aacAATTTTCTt (AGRIS));
Atha_proteasomemutantB_downstream_up_Gypsy	AGNAAATA	10	4.23333	0	AGNAAATA	similar to TTTAGTAAATAATA (tttAGTAAATAata (PLACE)); similar to TTAAGCAAATA (ttaAGCAAATA (PLACE));
Atha_proteasomemutantB_downstream_up_Gypsy	AGNTGTNT	10	4.23333	0	AGNTGTNT
Atha_proteasomemutantB_downstream_up_Gypsy	ANGANCAT	10	4.23333	0	ANGANCAT
Atha_proteasomemutantB_downstream_up_Gypsy	ATNTNGAC	10	4.22328	0	ATNTNGAC	similar to TCAATTTTGACT (tcaATTTTGACt (PLACE));
Atha_proteasomemutantB_downstream_up_Gypsy	GATCNNAA	10	4.22328	0	GATCNNAA	similar to TTTGATCAAAACCA (tttGATCAAAAcca (PLACE));
Atha_proteasomemutantB_downstream_up_Gypsy	GNNTACAA	10	4.21327	0	GNNTACAA	similar to TATGTTTACAAAGG (tatGTTTACAAagg (AGRIS)); similar to TGCGTACAATGC (tGCGTACAAtgc (AGRIS)); similar to AACGAATACAAGWG (aacGAATACAAgwg (PLACE)); similar to CGCGCGTACAACGC (cgcGCGTACAAcgc (AGRIS)); similar to GCGTACAACGC (GCGTACAAcgc (AGRIS)); similar to CATGGATACAAGAG (catGGATACAAgag (AGRIS));
Atha_proteasomemutantB_downstream_up_Gypsy	NCTANACA	10	4.21327	0	NCTANACA	similar to GCTAAACAAT (GCTAAACAat (PLACE));
Atha_proteasomemutantB_downstream_up_Gypsy	ATGGTA	10	4.20331	0	S1FBOXSORPS1L21	S1F box conserved both in spinach (S.o.) RPS1 and RPL21 genes encoding the plastid ribosomal protein S1 and L21, respectively; Negative element; Might play a role in downregulating RPS1 and RPL21 promoter activity (Lagrange et al., 1993); See S000211 (SITE1SORPS1), S000215 (S1FSORPL21)
Atha_proteasomemutantB_downstream_up_Gypsy	CANNATTC	10	4.20331	0	CANNATTC	similar to CCAGCATTCTGT (cCAGCATTCtgt (PLACE));
Atha_proteasomemutantB_downstream_up_Gypsy	AGNATCNA	10	4.1934	0	AGNATCNA
Atha_proteasomemutantB_downstream_up_Gypsy	GGANNATA	10	4.1934	0	GGANNATA
Atha_proteasomemutantB_downstream_up_Gypsy	ANAATCNG	10	4.18353	0	ANAATCNG
Atha_proteasomemutantB_downstream_up_Gypsy	ATNNCATC	10	4.18353	0	ATNNCATC	similar to ACATGTCATCATG (acATGTCATCatg (PLACE)); similar to GCAATGACATCT (gcaATGACATCt (PLACE));
Atha_proteasomemutantB_downstream_up_Gypsy	CGTTTNTN	10	4.17371	0	CGTTTNTN	similar to TAACGTTTGTTATA (taaCGTTTGTTata (PLACE));
Atha_proteasomemutantB_downstream_up_Gypsy	GACGNNNA	10	4.17371	0	GACGNNNA	similar to GATGACGCACAATC (gatGACGCACAatc (PLACE)); similar to AATGACGAAAATGC (aatGACGAAAAtgc (PLACE)); similar to GAGACGTGGA (gaGACGTGGA (PLACE)); similar to GTGACGTAGA (gtGACGTAGA (PLACE)); similar to GACGTGGAGAC (GACGTGGAgac (AGRIS)); similar to GACGTGTAGAC (GACGTGTAgac (AGRIS)); similar to TCGACGTGGA (tcGACGTGGA (PLACE)); similar to GACGTGTAAAG (GACGTGTAaag (PLACE)); similar to AATGACGACCACGT…
Atha_proteasomemutantB_downstream_up_Gypsy	CANNACTA	10	4.16393	0	CANNACTA	similar to ACAGCACTA (aCAGCACTA (PLACE));
Atha_proteasomemutantB_downstream_up_Gypsy	CNCCNNTA	10	4.16393	0	CNCCNNTA	similar to GACCTCCTCTACAC (gacCTCCTCTAcac (AGRIS));
Atha_proteasomemutantB_downstream_up_Gypsy	GAAGNTAN	10	4.16393	0	GAAGNTAN
Atha_proteasomemutantB_downstream_up_Gypsy	NNAGTGAA	10	4.16393	0	NNAGTGAA	similar to GATAGTGAAAAT (gATAGTGAAaat (PLACE));
Atha_proteasomemutantB_downstream_up_Gypsy	CANNCGNA	10	4.14452	0	CANNCGNA	similar to TCACGCGGATC (tCACGCGGAtc (PLACE));
Atha_proteasomemutantB_downstream_up_Gypsy	GNNAGNAC	10	4.14452	0	GNNAGNAC
Atha_proteasomemutantB_downstream_up_Gypsy	CNNNGATC	10	4.13488	0	CNNNGATC	similar to GATCGATGATC (gatCGATGATC (PLACE)); similar to TCACGCGGATCTCA (tcaCGCGGATCtca (PLACE)); similar to CGCGGATCCGC (CGCGGATCcgc (PLACE)); similar to GATCATCGATCGAT (gatCATCGATCgat (PLACE)); similar to TGGCGCGGATCGNT (tggCGCGGATCgnt (PLACE)); similar to NNNCGCGGATC (nnnCGCGGATC (PLACE)); similar to TCTCGTCGATCT (tctCGTCGATCt (PLACE));
Atha_proteasomemutantB_downstream_up_Gypsy	ANNTGCAT	10	4.12529	0	ANNTGCAT
Atha_proteasomemutantB_downstream_up_Gypsy	ATATATNC	10	4.12529	0	ATATATNC	similar to ACAATATATACA (acaATATATACa (PLACE));
Atha_proteasomemutantB_downstream_up_Gypsy	ATNACCNA	10	4.12529	0	ATNACCNA
Atha_proteasomemutantB_downstream_up_Gypsy	TANNACCA	10	4.12529	0	TANNACCA	similar to TATATAACCACA (taTATAACCAca (PLACE));
Atha_proteasomemutantB_downstream_up_Gypsy	NATTCCAN	10	4.11574	0	NATTCCAN	similar to AATTCCATAGA (AATTCCATaga (PLACE));
Atha_proteasomemutantB_downstream_up_Gypsy	NNTGGATA	10	4.11574	0	NNTGGATA	similar to ACACATGGATACAA (acaCATGGATAcaa (AGRIS)); similar to GCACATGGATATGA (gcaCATGGATAtga (PLACE));
Atha_proteasomemutantB_downstream_up_Gypsy	NTATCCAN	10	4.11574	0	NTATCCAN	similar to TTCATATCCATGTG (ttcATATCCATgtg (PLACE)); similar to CGTATATCCATCAA (cgtATATCCATcaa (PLACE)); similar to CTTGTATCCATGTG (cttGTATCCATgtg (AGRIS));
Atha_proteasomemutantB_downstream_up_Gypsy	AANAGGTN	10	4.10624	0	AANAGGTN	similar to CTAAAAAGGTAA (ctaAAAAGGTAa (AGRIS));
Atha_proteasomemutantB_downstream_up_Gypsy	AANNTACC	10	4.10624	0	AANNTACC	similar to AACCTACCAAC (AACCTACCaac (AGRIS)); similar to TCTAACCTACCACA (tctAACCTACCaca (AGRIS)); similar to TCTAACCTACCA (tctAACCTACCa (PLACE)); similar to TTTAAATTACCATT (tttAAATTACCatt (PLACE));
Atha_proteasomemutantB_downstream_up_Gypsy	ACCGNNNT	10	4.10624	0	ACCGNNNT	similar to AACCGACCTAAC (aACCGACCTaac (AGRIS)); similar to TACCGACATGAG (tACCGACATgag (AGRIS)); similar to GACCGACTTGAC (gACCGACTTgac (AGRIS)); similar to TACCGACTTTAC (tACCGACTTtac (AGRIS)); similar to AACCGACTTAAC (aACCGACTTaac (AGRIS)); similar to TACCGACATTAC (tACCGACATtac (PLACE)); similar to TACCGACGTTAC (tACCGACGTtac (AGRIS)); similar to TACCGACCTTAC (tACCGACCTtac (AGRIS)); similar to AACC…
Atha_proteasomemutantB_downstream_up_Gypsy	CACGNNNA	10	4.10624	0	CACGNNNA	similar to ACCACGTGGA (acCACGTGGA (PLACE)); similar to TCCACGTCGATCC (tcCACGTCGAtcc (PLACE)); similar to GCCACGTACAGCC (gcCACGTACAgcc (PLACE)); similar to GACACGTAGAGAC (gaCACGTAGAgac (PLACE)); similar to CACGAAAACAC (CACGAAAAcac (PLACE)); similar to ACACACGTCAAACA (acaCACGTCAAaca (PLACE)); similar to CACGTGGACAC (CACGTGGAcac (AGRIS)); similar to GACACGTGGA (gaCACGTGGA (PLACE)); similar to TCACGC…
Atha_proteasomemutantB_downstream_up_Gypsy	TATCCA	10	4.10624	0	TATCCAOSAMY	TATCCA element found in alpha-amylase promoters of rice (O.s.) at positions ca.90 to 150bp upstream of the transcription start sites; Binding sites of OsMYBS1, OsMYBS2 and OsMYBS3 which mediate sugar and hormone regulation of alpha-amylase gene expression; See also S000021 (AMYBOX2); S000256 (TATCCAY motif)
Atha_proteasomemutantB_downstream_up_Gypsy	ACAGANNA	10	4.09677	0	ACAGANNA	similar to AAAACAGAATAGGA (aaaACAGAATAgga (AGRIS));
Atha_proteasomemutantB_downstream_up_Gypsy	TTGACT	10	4.09677	0	TTGACT	W-box promoter motif
Atha_proteasomemutantB_downstream_up_Gypsy	vrwAAaGydm	10	4.09677	0		gw1.385.26.1 [Physcomitrella patens
Atha_proteasomemutantB_downstream_up_Gypsy	TAAAATAT	10	4.08736	0	LECPLEACS2	Core element in LeCp (tomato Cys protease) binding cis-element (from -715 to -675) in LeAcs2 gene
Atha_proteasomemutantB_downstream_up_Gypsy	ANNGAATC	10	4.07798	0	ANNGAATC
Atha_proteasomemutantB_downstream_up_Gypsy	GANCNNTC	10	4.07798	0	GANCNNTC	similar to AGAACCTTCT (aGAACCTTCt (AGRIS)); similar to AGAACGTTCT (aGAACGTTCt (AGRIS)); similar to AGAACATTCT (aGAACATTCt (AGRIS)); similar to AGAACTTTCT (aGAACTTTCt (AGRIS));
Atha_proteasomemutantB_downstream_up_Gypsy	AGANACNT	10	4.06865	0	AGANACNT	similar to AGAAACTTCT (AGAAACTTct (AGRIS)); similar to TCTAGAAACTTCT (tctAGAAACTTct (AGRIS)); similar to TTGAGAGACATGGC (ttgAGAGACATggc (PLACE)); similar to TCAAGATACATGCC (tcaAGATACATgcc (PLACE));
Atha_proteasomemutantB_downstream_up_Gypsy	TCAAATs	10	4.06865	0		At2g39900 [Arabidopsis thaliana
Atha_proteasomemutantB_downstream_up_Gypsy	TGTCNNAA	10	4.06865	0	TGTCNNAA
Atha_proteasomemutantB_downstream_up_Gypsy	ATTTGTNA	10	4.05936	0	ATTTGTNA
Atha_proteasomemutantB_downstream_up_Gypsy	GGTTAA	10	4.05936	0	GT1CORE;GGTTAA	Critical for GT-1 binding to box II of rbcS; See S000051 GT1MOTIF1; For a compilation of related GT elements and factors, see Villain et al. (1996);BoxII promoter motif
Atha_proteasomemutantB_downstream_up_Gypsy	NATATACA	10	4.05011	0	NATATACA	similar to ATATATACA (aTATATACA (PLACE));
Atha_proteasomemutantB_downstream_up_Gypsy	sawAAmGy	10	4.04091	0		ADOF2 [Arabidopsis thaliana
Atha_proteasomemutantB_downstream_up_Gypsy	ANACATNC	10	4.03175	0	ANACATNC	similar to AAGATACATGCCCC (aagATACATGCccc (PLACE)); similar to TGTAAACATACAAA (tgtAAACATACaaa (AGRIS));
Atha_proteasomemutantB_downstream_up_Gypsy	GATNGANA	10	4.03175	0	GATNGANA	similar to ACCGATGGAAAA (accGATGGAAAa (PLACE));
Atha_proteasomemutantB_downstream_up_Gypsy	CNNCTANG	10	4.02262	0	CNNCTANG	similar to TAACCACTACGTGC (taaCCACTACGtgc (AGRIS)); similar to TTACCCCTAGGGTT (ttaCCCCTAGGgtt (AGRIS));
Atha_proteasomemutantB_downstream_up_Gypsy	AANGTGNA	10	4.01354	0	AANGTGNA	similar to CCAAAAGTGTA (ccaAAAGTGTA (PLACE)); similar to CCAAAAGTGTAGAG (ccaAAAGTGTAgag (AGRIS));
Atha_proteasomemutantB_downstream_up_Gypsy	GANATCNA	10	4.01354	0	GANATCNA	similar to ATAGAAATCAAATA (ataGAAATCAAata (PLACE));
Atha_proteasomemutantB_downstream_up_Gypsy	AAATTAAA	10	4.0045	0	AAATTAAA	Bellringer/replumless/pennywise BS1 IN AG
Atha_proteasomemutantB_downstream_up_Gypsy	ANANCNCG	10	4.0045	0	ANANCNCG	similar to TTTATAACACGTAC (tttATAACACGtac (PLACE));
Atha_proteasomemutantB_downstream_up_Gypsy	ANCGAGNN	10	4.0045	0	ANCGAGNN	similar to TTAAACGAGTTA (ttaAACGAGTTa (AGRIS)); similar to GTCATCGAGATGAC (gtcATCGAGATgac (PLACE));
Atha_proteasomemutantB_downstream_up_Gypsy	ATNGTTNC	10	4.0045	0	ATNGTTNC	similar to AATTGTTACCAT (aATTGTTACcat (PLACE));
Atha_proteasomemutantB_downstream_up_Gypsy	awmAGTTr	10	4.0045	0		AtMYB95 [Arabidopsis thaliana
Atha_proteasomemutantB_downstream_up_Gypsy	AGANGTTN	10	3.99551	0	AGANGTTN	similar to AGAAGTTTCT (AGAAGTTTct (AGRIS)); similar to TCTAGAAGTTTCT (tctAGAAGTTTct (AGRIS));
Atha_proteasomemutantB_downstream_up_Gypsy	TGGTnnnTA	10	3.99551	0		LFY_ARATH [Arabidopsis thaliana
Atha_proteasomemutantB_downstream_up_Gypsy	AGATTCNN	10	3.98655	0	AGATTCNN
Atha_proteasomemutantB_downstream_up_Gypsy	GNATGNAA	10	3.98655	0	GNATGNAA
Atha_proteasomemutantB_downstream_up_Gypsy	ANTGNAAG	10	3.97763	0	ANTGNAAG	similar to AAAAATGGAAGTAG (aaaAATGGAAGtag (AGRIS));
Atha_proteasomemutantB_downstream_up_Gypsy	CAATNTNC	10	3.96875	0	CAATNTNC	similar to CAACAATTTTCTT (caaCAATTTTCtt (AGRIS));
Atha_proteasomemutantB_downstream_up_Gypsy	GNAGATNA	10	3.96875	0	GNAGATNA	similar to AAAGAAGATGAGAG (aaaGAAGATGAgag (AGRIS)); similar to AAGAAGATGA (aaGAAGATGA (PLACE));
Atha_proteasomemutantB_downstream_up_Gypsy	ANGCANNC	10	3.95991	0	ANGCANNC	similar to TTACGCAAGCAAT (ttACGCAAGCaat (PLACE)); similar to ATCAAGCATGCTTC (atcAAGCATGCttc (PLACE)); similar to AAGAAGCATGCTTG (aagAAGCATGCttg (PLACE)); similar to TCCATGCATGCAC (tccATGCATGCac (PLACE));
Atha_proteasomemutantB_downstream_up_Gypsy	NGATCNCN	10	3.95111	0	NGATCNCN
Atha_proteasomemutantB_downstream_up_Gypsy	AANNATCC	10	3.92494	0	AANNATCC
Atha_proteasomemutantB_downstream_up_Gypsy	NCNCNCTA	10	3.9163	0	NCNCNCTA	similar to GTGACTCACTAGAT (gtgACTCACTAgat (PLACE)); similar to TTTCCCGCTACTT (ttTCCCGCTActt (AGRIS));
Atha_proteasomemutantB_downstream_up_Gypsy	CGNNTNGA	10	3.89912	0	CGNNTNGA
Atha_proteasomemutantB_downstream_up_Gypsy	ANCACTTN	10	3.89059	0	ANCACTTN	similar to TTTATCACTTAGTT (tttATCACTTAgtt (AGRIS));
Atha_proteasomemutantB_downstream_up_Gypsy	TTVCGT	10	3.86522	0	TT[A,C,G]CGT	ATAF1 binding site
Atha_proteasomemutantB_downstream_up_Gypsy	kdCdGTTr	10	3.85683	0		AtMYB46 [Arabidopsis thaliana
Atha_proteasomemutantB_downstream_up_Gypsy	AGAANNCT	10	3.84848	0	AGAANNCT	similar to AACAGAATGCTGG (aacAGAATGCTgg (PLACE));
Atha_proteasomemutantB_downstream_up_Gypsy	ANNGNCAC	10	3.84848	0	ANNGNCAC	similar to CACAAGGGCAC (cacAAGGGCAC (PLACE)); similar to TAAATTGTCACCAC (taaATTGTCACcac (PLACE)); similar to TTCAATGTCACA (ttcAATGTCACa (PLACE)); similar to AAACGACACCGT (aAACGACACcgt (PLACE)); similar to CCAGGGGCACACT (ccAGGGGCACact (PLACE));
Atha_proteasomemutantB_downstream_up_Gypsy	ANTNTCAC	10	3.84848	0	ANTNTCAC	similar to ACTATTTTCACTAT (actATTTTCACtat (PLACE)); similar to GCAAGTTTCACGCT (gcaAGTTTCACgct (PLACE)); similar to TAAATTGTCACCAC (taaATTGTCACcac (PLACE)); similar to TTCAATGTCACA (ttcAATGTCACa (PLACE)); similar to ATTCTCACCTA (ATTCTCACcta (PLACE)); similar to ATCATTTTCACT (atcATTTTCACt (PLACE));
Atha_proteasomemutantB_downstream_up_Gypsy	ANNCAATG	10	3.8319	0	ANNCAATG	similar to TAAACAATGGCT (tAAACAATGgct (PLACE)); similar to CGCAAGCAATGACA (cgcAAGCAATGaca (PLACE));
Atha_proteasomemutantB_downstream_up_Gypsy	tAWWTAWWta	10	3.8319	0		AT4G17950 [Arabidopsis thaliana
Atha_proteasomemutantB_downstream_up_Gypsy	ATNTNGTG	10	3.82366	0	ATNTNGTG	similar to TATCTAGTGAGT (tATCTAGTGagt (PLACE)); similar to ACAATTTAGTG (acaATTTAGTG (PLACE));
Atha_proteasomemutantB_downstream_up_Gypsy	AAGNTNAG	10	3.81545	0	AAGNTNAG	similar to AAGAAGATGAGAGT (aagAAGATGAGagt (AGRIS)); similar to TGAAAGGTAAG (tgaAAGGTAAG (PLACE));
Atha_proteasomemutantB_downstream_up_Gypsy	ATCATNNC	10	3.79915	0	ATCATNNC	similar to TTTATCATATCT (tttATCATATCt (PLACE));
Atha_proteasomemutantB_downstream_up_Gypsy	CNNGANTC	10	3.79915	0	CNNGANTC	similar to TATCTTGAATCCTT (tatCTTGAATCctt (AGRIS)); similar to TATCATGAGTCACT (tatCATGAGTCact (PLACE)); similar to TATCTTGAATCC (tatCTTGAATCc (PLACE)); similar to CCCCTTGAATCC (cccCTTGAATCc (PLACE));
Atha_proteasomemutantB_downstream_up_Gypsy	TCANGNAA	10	3.78298	0	TCANGNAA	similar to AGTCATGCAA (agTCATGCAA (PLACE));
Atha_proteasomemutantB_downstream_up_Gypsy	CTNCNNAC	10	3.77495	0	CTNCNNAC	similar to TGACTTCAAACAC (tgaCTTCAAACac (PLACE)); similar to GCTTCGTACAT (gCTTCGTACat (PLACE)); similar to ATCCTTCCAACCAA (atcCTTCCAACcaa (AGRIS));
Atha_proteasomemutantB_downstream_up_Gypsy	ATGNTNGA	10	3.76695	0	ATGNTNGA	similar to TATGGTGGA (tATGGTGGA (PLACE)); similar to AGCATGCTTGAT (agcATGCTTGAt (PLACE));
Atha_proteasomemutantB_downstream_up_Gypsy	GcATG	10	3.76695	0		VAL1_ARATH [Arabidopsis thaliana
Atha_proteasomemutantB_downstream_up_Gypsy	TCTTTTNA	10	3.76695	0	TCTTTTNA	similar to ACTTCTTTTAACTA (actTCTTTTAActa (PLACE));
Atha_proteasomemutantB_downstream_up_Gypsy	TGAAAAs	10	3.76695	0		NF-YB-4 [Arabidopsis thaliana
Atha_proteasomemutantB_downstream_up_Gypsy	tgtTCwwv	10	3.76695	0		HB-1 [Arabidopsis thaliana
Atha_proteasomemutantB_downstream_up_Gypsy	AANACANC	10	3.75105	0	AANACANC
Atha_proteasomemutantB_downstream_up_Gypsy	GGCANNAN	10	3.74316	0	GGCANNAN	similar to TTAGGCAATACTTT (ttaGGCAATACttt (AGRIS)); similar to AGGGGCATAATGGT (aggGGCATAATggt (PLACE));
Atha_proteasomemutantB_downstream_up_Gypsy	wamaGTTr	10	3.74316	0		AtMYB88 [Arabidopsis thaliana
Atha_proteasomemutantB_downstream_up_Gypsy	NNTTGGTA	10	3.73529	0	NNTTGGTA	similar to TAAAATTGGTAA (taaAATTGGTAa (AGRIS)); similar to CATTTTTGGTAA (catTTTTGGTAa (AGRIS)); similar to CTTAATTGGTAA (cttAATTGGTAa (AGRIS)); similar to CATTTTTGGTATAA (catTTTTGGTAtaa (AGRIS)); similar to CATATTTGGTAA (catATTTGGTAa (AGRIS)); similar to TATTTTTGGTAA (tatTTTTGGTAa (AGRIS)); similar to CTTTTTTGGTAA (cttTTTTGGTAa (AGRIS)); similar to CTAAATTGGTAA (ctaAATTGGTAa (AGRIS)); similar to …
Atha_proteasomemutantB_downstream_up_Gypsy	CTNNGGAN	10	3.7119	0	CTNNGGAN	similar to ATTCTATGGAATT (attCTATGGAAtt (PLACE));
Atha_proteasomemutantB_downstream_up_Gypsy	ANTCTNTC	10	3.70417	0	ANTCTNTC
Atha_proteasomemutantB_downstream_up_Gypsy	CNNTNTGC	10	3.70417	0	CNNTNTGC	similar to CCAGTGTGCCCC (cCAGTGTGCccc (PLACE)); similar to TACCATTATGCCCC (tacCATTATGCccc (PLACE)); similar to TATCCATGTGCTT (tatCCATGTGCtt (PLACE)); similar to GTGCCTTCTGCTCC (gtgCCTTCTGCtcc (AGRIS)); similar to CCATATGCCAT (CCATATGCcat (PLACE));
Atha_proteasomemutantB_downstream_up_Gypsy	NAGNACAA	10	3.70417	0	NAGNACAA
Atha_proteasomemutantB_downstream_up_Gypsy	TVCGTR	10	3.70417	0	T[A,C,G]CGT[A,G]	ATAF1 binding site
Atha_proteasomemutantB_downstream_up_Gypsy	AANTGANG	10	3.69647	0	AANTGANG	similar to AAATGACGAAA (AAATGACGaaa (PLACE));
Atha_proteasomemutantB_downstream_up_Gypsy	CACNTNNG	10	3.69647	0	CACNTNNG	similar to AAGCACATACGTCA (aagCACATACGtca (PLACE)); similar to GACACGTGCG (gaCACGTGCG (PLACE)); similar to CATCACGTGAGATA (catCACGTGAGata (PLACE)); similar to CACATGTGTAA (CACATGTGtaa (PLACE)); similar to GTCCACTTGAGTTA (gtcCACTTGAGtta (AGRIS)); similar to TCACTTGAG (tCACTTGAG (PLACE)); similar to GCCACGTGGGGCC (gcCACGTGGGgcc (PLACE)); similar to TTACACATGTG (ttaCACATGTG (PLACE)); similar to TACA…
Atha_proteasomemutantB_downstream_up_Gypsy	rGAATmTd	10	3.69647	0		At3g24120 [Arabidopsis thaliana
Atha_proteasomemutantB_downstream_up_Gypsy	GCANNNCA	10	3.6888	0	GCANNNCA	similar to GCAACGCAAC (GCAACGCAac (PLACE)); similar to AAGCAACACACAA (aaGCAACACAcaa (PLACE));
Atha_proteasomemutantB_downstream_up_Gypsy	tAATdATT	10	3.6888	0		ATHB-15 [Arabidopsis thaliana
Atha_proteasomemutantB_downstream_up_Gypsy	NGTGNCNA	10	3.68116	0	NGTGNCNA	similar to CTACGTGGCCACTA (ctaCGTGGCCActa (PLACE)); similar to CCGCGTGGCGAGGC (ccgCGTGGCGAggc (PLACE));
Atha_proteasomemutantB_downstream_up_Gypsy	ACTTTG	10	3.67355	0	TBOXATGAPB;ACTTTG	Tbox found in the Arabidopsis thaliana (A.T.) GAPB gene promoter; Located between -94 and -89 (T1) and also between -84 and -79 (T2); Mutations in the Tbox resulted in reductions of light-activated gene transcription; GAPB encodes the B subunit of chloroplast glyceraldehyde-3-phosphate dehydrogenase(GADPH) of A.T.;T-box promoter motif
Atha_proteasomemutantB_downstream_up_Gypsy	CNANAGAA	10	3.67355	0	CNANAGAA	similar to ATTCCATAGAATAG (attCCATAGAAtag (PLACE));
Atha_proteasomemutantB_downstream_up_Gypsy	TAACAAA	10	3.67355	0	MYBGAHV	Central element of gibberellin (GA) response complex (GARC) in high-pI alpha-amylase gene in barley (H.v.); Similar to c-myb and v-myb consensus binding site; GAmyb binds specifically to the TAACAAA box in vitro; GAmyb is the sole GA-regulated transcriptional factor required for transcriptional activation of the high-pI alpha-amylase; GARC consist of the pyrimidine, TAACAAA and TATCCAC boxes; GAR…
Atha_proteasomemutantB_downstream_up_Gypsy	ANCTNGNG	10	3.65844	0	ANCTNGNG	similar to TATCTAGTGAGT (tATCTAGTGagt (PLACE)); similar to NGTAGCTAGTGTAT (ngtAGCTAGTGtat (PLACE));
Atha_proteasomemutantB_downstream_up_Gypsy	ACNAACNA	10	3.64344	0	ACNAACNA	similar to CCAACCAACAATTT (ccaACCAACAAttt (AGRIS)); similar to CAACAAACTATAT (caACAAACTAtat (PLACE));
Atha_proteasomemutantB_downstream_up_Gypsy	TATTAAT	10	3.64344	0	TATABOX3	TATA box; TATA box found in the 5'upstream region of sweet potato sporamin A gene
Atha_proteasomemutantB_downstream_up_Gypsy	ATNCNCAA	10	3.63599	0	ATNCNCAA	similar to ATGCTCAATAG (ATGCTCAAtag (PLACE));
Atha_proteasomemutantB_downstream_up_Gypsy	ANAAGNTG	10	3.62857	0	ANAAGNTG	similar to AAAAGAAGATGAGA (aaaAGAAGATGaga (AGRIS)); similar to AAGAAGATGA (aAGAAGATGa (PLACE));
Atha_proteasomemutantB_downstream_up_Gypsy	ANCNTTTC	10	3.62857	0	ANCNTTTC
Atha_proteasomemutantB_downstream_up_Gypsy	AAAANTCT	10	3.62118	0	AAAANTCT	similar to AAAAAAAATCTATG (aaaAAAAATCTatg (AGRIS)); similar to AGAAAATTCT (agAAAATTCT (AGRIS)); similar to AAAAATCTAAA (AAAAATCTaaa (AGRIS)); similar to AGAAAATTCTAGA (agAAAATTCTaga (AGRIS));
Atha_proteasomemutantB_downstream_up_Gypsy	AGNTTNTC	10	3.62118	0	AGNTTNTC
Atha_proteasomemutantB_downstream_up_Gypsy	ACACNNG	10	3.61382	0	DPBFCOREDCDC3	A novel class of bZIP transcription factors, DPBF-1 and 2 (Dc3 promoter-binding factor-1 and 2) binding core sequence; Found in the carrot (D.c.) Dc3 gene promoter; Dc3 expression is normally embryo-specific, and also can be induced by ABA; The Arabidopsis abscisic acid response gene ABI5 encodes a bZIP transcription factor; abi5 mutant have a pleiotropic defects in ABA response; ABI5 regulates a…
Atha_proteasomemutantB_downstream_up_Gypsy	NCAGAAAN	10	3.60649	0	NCAGAAAN	similar to GTCAGAAAGTCA (gTCAGAAAGtca (PLACE));
Atha_proteasomemutantB_downstream_up_Gypsy	TATNATAA	10	3.60649	0	TATNATAA	similar to AGATATGATAAAA (agaTATGATAAaa (PLACE));
Atha_proteasomemutantB_downstream_up_Gypsy	AATCAANA	10	3.59919	0	AATCAANA
Atha_proteasomemutantB_downstream_up_Gypsy	CANNTNCC	10	3.58468	0	CANNTNCC	similar to CCATATGCCATG (cCATATGCCatg (PLACE)); similar to TCTCACCTACCA (tctCACCTACCa (PLACE)); similar to GACCACGTCCCTTA (gacCACGTCCCtta (AGRIS)); similar to ATTCACCTACCC (attCACCTACCc (PLACE)); similar to CCCACCTACCCCC (ccCACCTACCccc (PLACE)); similar to CACCTACCCAC (CACCTACCcac (AGRIS)); similar to CAGCTCCCATG (CAGCTCCCatg (PLACE)); similar to GCCACGTGCCGCC (gcCACGTGCCgcc (PLACE));
Atha_proteasomemutantB_downstream_up_Gypsy	TGNANACA	10	3.58468	0	TGNANACA	similar to TGAAAACAGTG (TGAAAACAgtg (PLACE)); similar to CTTTGTAAACATAC (cttTGTAAACAtac (AGRIS)); similar to ACATGGATACAAGA (acaTGGATACAaga (AGRIS));
Atha_proteasomemutantB_downstream_up_Gypsy	TNCAACNA	10	3.58468	0	TNCAACNA	similar to CTCCAACAAACC (cTCCAACAAacc (PLACE)); similar to CCTTCCAACCAACA (cctTCCAACCAaca (AGRIS)); similar to ATCTCCAACCAAAT (atcTCCAACCAaat (PLACE));
Atha_proteasomemutantB_downstream_up_Gypsy	CNNTCNAC	10	3.56313	0	CNNTCNAC	similar to GCGTTCTACGC (gCGTTCTACgc (AGRIS)); similar to GCGTTCCACGC (gCGTTCCACgc (AGRIS)); similar to GCGTTCAACGC (gCGTTCAACgc (AGRIS)); similar to GCGTTCGACGC (gCGTTCGACgc (AGRIS)); similar to CCCCATTCAACT (cccCATTCAACt (PLACE));
Atha_proteasomemutantB_downstream_up_Gypsy	NCANAGGN	10	3.56313	0	NCANAGGN	similar to TTTACAAAGGATAC (tttACAAAGGAtac (AGRIS)); similar to AGCCCAAAGGCCAA (agcCCAAAGGCcaa (PLACE));
Atha_proteasomemutantB_downstream_up_Gypsy	AANAAATG	10	3.5489	0	AANAAATG	similar to AGAAACAAATGTAT (agaAACAAATGtat (AGRIS));
Atha_proteasomemutantB_downstream_up_Gypsy	GAGNGTNN	10	3.53479	0	GAGNGTNN	similar to TGAGAGTGTGGTAG (tgaGAGTGTGGtag (AGRIS)); similar to GATGAGAGTGTGGT (gatGAGAGTGTggt (AGRIS));
Atha_proteasomemutantB_downstream_up_Gypsy	GANACNCN	10	3.52778	0	GANACNCN	similar to GAGGACACGCGT (gagGACACGCGt (PLACE)); similar to GTTGACACGCGTT (gttGACACGCGtt (PLACE)); similar to AGGGAGACACGAGG (aggGAGACACGagg (PLACE));
Atha_proteasomemutantB_downstream_up_Gypsy	CANNTNGC	10	3.5069	0	CANNTNGC	similar to GCCACGTGGCGCC (gcCACGTGGCgcc (PLACE)); similar to GACAAGTGGC (gaCAAGTGGC (PLACE)); similar to GCCACGTGGC (gcCACGTGGC (PLACE)); similar to ACCACGTGGCACC (acCACGTGGCacc (PLACE)); similar to GGCACGTGGC (ggCACGTGGC (PLACE)); similar to CCCACGTGGC (ccCACGTGGC (PLACE)); similar to CACATGGCACT (CACATGGCact (PLACE)); similar to TCCACGTGGCTCC (tcCACGTGGCtcc (PLACE)); similar to GGACACGTGGCGGA (…
Atha_proteasomemutantB_downstream_up_Gypsy	CAANNNNATC	10	3.5	0	CIACADIANLELHC	Region necessary for circadian expression of tomato (L.e.) Lhc gene
Atha_proteasomemutantB_downstream_up_Gypsy	CATTTNNC	10	3.5	0	CATTTNNC	similar to TTCCATTTTTCCCT (ttcCATTTTTCcct (AGRIS));
Atha_proteasomemutantB_downstream_up_Gypsy	NGGTGTNN	10	3.49312	0	NGGTGTNN	similar to AAACGGTGTCGTTT (aaaCGGTGTCGttt (PLACE));
Atha_proteasomemutantB_downstream_up_Gypsy	CNNACANC	10	3.46589	0	CNNACANC	similar to TCTCTTACATCA (tctCTTACATCa (PLACE)); similar to CAAACACCCAA (CAAACACCcaa (PLACE)); similar to CAACACACAACAAG (caaCACACAACaag (PLACE)); similar to GCGTACAACGC (gCGTACAACgc (AGRIS));
Atha_proteasomemutantB_downstream_up_Gypsy	gawAAmG	10	3.44574	0		TMO6 [Arabidopsis thaliana
Atha_proteasomemutantB_downstream_up_Gypsy	AANGNTGA	10	3.43907	0	AANGNTGA
Atha_proteasomemutantB_downstream_up_Gypsy	ANATGTGN	10	3.43243	0	ANATGTGN	similar to CACATGTGTAAA (cACATGTGTaaa (PLACE));
Atha_proteasomemutantB_downstream_up_Gypsy	NGTNNGGA	10	3.42582	0	NGTNNGGA	similar to CCATGTGTGGACAT (ccaTGTGTGGAcat (AGRIS)); similar to TTGTACGGA (tTGTACGGA (AGRIS));
Atha_proteasomemutantB_downstream_up_Gypsy	AANTCNTC	10	3.41923	0	AANTCNTC	similar to TTGAAGTCATCAAA (ttgAAGTCATCaaa (PLACE));
Atha_proteasomemutantB_downstream_up_Gypsy	ANATGNAG	10	3.41923	0	ANATGNAG
Atha_proteasomemutantB_downstream_up_Gypsy	ATTNNTGG	10	3.40613	0	ATTNNTGG	similar to CCATTAATGG (ccATTAATGG (AGRIS)); similar to CCATTAATGGCCA (ccATTAATGGcca (AGRIS)); similar to CCATTATTGG (ccATTATTGG (AGRIS)); similar to ACTATTATTGGAAA (actATTATTGGaaa (AGRIS)); similar to CCATTTTTGGCCA (ccATTTTTGGcca (AGRIS)); similar to TCCATTTATGGAAA (tccATTTATGGaaa (AGRIS)); similar to GCCATTAATGGTAA (gccATTAATGGtaa (AGRIS)); similar to CCATTTATGG (ccATTTATGG (AGRIS)); similar to …
Atha_proteasomemutantB_downstream_up_Gypsy	TCAACA	10	3.39962	0		At5g58620 [Arabidopsis thaliana
Atha_proteasomemutantB_downstream_up_Gypsy	GNCAACNN	10	3.39313	0	GNCAACNN
Atha_proteasomemutantB_downstream_up_Gypsy	ANTAATTA	10	3.36742	0	ANTAATTA	similar to CATTAATTAG (cATTAATTAg (PLACE)); similar to TAATAATTATAA (tAATAATTAtaa (AGRIS)); similar to TTACTAATTATAG (ttACTAATTAtag (AGRIS));
Atha_proteasomemutantB_downstream_up_Gypsy	ANTCNCNC	10	3.36742	0	ANTCNCNC	similar to ATTCGCGCATT (ATTCGCGCatt (PLACE)); similar to ATTCTCACCTA (ATTCTCACcta (PLACE)); similar to ATTCCCGCATT (ATTCCCGCatt (PLACE));
Atha_proteasomemutantB_downstream_up_Gypsy	ATANCGNN	10	3.36742	0	ATANCGNN
Atha_proteasomemutantB_downstream_up_Gypsy	ssrrwAAwt	10	3.36742	0		HMGA [Arabidopsis thaliana
Atha_proteasomemutantB_downstream_up_Gypsy	CNCANNTC	10	3.34211	0	CNCANNTC	similar to CCTCACAAGTCTCC (cctCACAAGTCtcc (PLACE)); similar to GAACTCATGTCGGT (gaaCTCATGTCggt (AGRIS)); similar to ACACACGTCAA (aCACACGTCaa (PLACE)); similar to GTACACACTTCTT (gtaCACACTTCtt (PLACE)); similar to CACATGTCCAC (CACATGTCcac (AGRIS));
Atha_proteasomemutantB_downstream_up_Gypsy	YAACKG	10	3.34211	0	MYB2CONSENSUSAT	MYB recognition site found in the promoters of the dehydration-responsive gene rd22 and many other genes in Arabidopsis; Y=C/T; K=G/T; See S000177 (MYB2), S000175 (MYBATRD22)
Atha_proteasomemutantB_downstream_up_Gypsy	GATGANNA	10	3.30483	0	GATGANNA	similar to AACGATGAAAACTA (aacGATGAAAActa (AGRIS)); similar to ATTGATGACGACCT (attGATGACGAcct (PLACE));
Atha_proteasomemutantB_downstream_up_Gypsy	TAACAAR	10	3.2987	0	GAREAT	GARE (GA-responsive element); Occurrence of GARE in GA-inducible, GA-responsible, and GA-nonresponsive genes found in Arabidopsis seed germination was 20, 18, and 12%, respectively; see S000181
Atha_proteasomemutantB_downstream_up_Gypsy	CGTAANNN	10	3.28044	0	CGTAANNN	similar to ACGTAAGCGCTT (aCGTAAGCGctt (PLACE)); similar to GCGTAAGACGC (gCGTAAGACgc (AGRIS)); similar to GCGTAAAACGC (gCGTAAAACgc (AGRIS)); similar to GCGTAACACGC (gCGTAACACgc (AGRIS)); similar to TTACGTAAACCG (ttaCGTAAACCg (PLACE)); similar to TTACGTAATCTCTT (ttaCGTAATCTctt (PLACE)); similar to GCGTAATACGC (gCGTAATACgc (AGRIS)); similar to GAACGTAATTGAGT (gaaCGTAATTGagt (AGRIS)); similar to TGAC…
Atha_proteasomemutantB_downstream_up_Gypsy	smrdATct	10	3.25641	0		estExt_fgenesh1_pg.C_Chr_16.00010090 [Ostreococcus tauri
Atha_proteasomemutantB_downstream_up_Gypsy	ACNNNTCC	10	3.23862	0	ACNNNTCC	similar to GCCACGTGTCCCGC (gccACGTGTCCcgc (PLACE)); similar to CATACAAATCCAAA (catACAAATCCaaa (AGRIS)); similar to GCCACGTGTCC (gccACGTGTCC (PLACE)); similar to TACAAATCCAAA (tACAAATCCaaa (AGRIS)); similar to CACATGTCCACA (cACATGTCCaca (AGRIS)); similar to GCCACGCGTCC (gccACGCGTCC (PLACE));
Atha_proteasomemutantB_downstream_up_Gypsy	CCTTTT	10	3.23273	0	PYRIMIDINEBOXOSRAMY1A	Pyrimidine box found in rice (O.s.) alpha-amylase (RAmy1A) gene; Gibberellin-respons cis-element of GARE and pyrimidine box are partially involved in sugar repression; Found in the promoter of barley alpha-amylase (Amy2/32b) gene which is induced in the aleurone layers in response to GA; BPBF protein binds specifically to this site; See S000265
Atha_proteasomemutantB_downstream_up_Gypsy	NACAACAN	10	3.23273	0	NACAACAN
Atha_proteasomemutantB_downstream_up_Gypsy	ATANNGTA	10	3.22686	0	ATANNGTA	similar to CAAATAAGGTAA (caaATAAGGTAa (AGRIS)); similar to TGTATAATGTATGA (tgtATAATGTAtga (AGRIS)); similar to TAAATATGGTAA (taaATATGGTAa (AGRIS)); similar to CAAATATAGTAA (caaATATAGTAa (AGRIS)); similar to TATATATAGTAA (tatATATAGTAa (AGRIS)); similar to CAAATATGGTAA (caaATATGGTAa (AGRIS)); similar to CATATATAGTAA (catATATAGTAa (AGRIS));
Atha_proteasomemutantB_downstream_up_Gypsy	NGTNATAA	10	3.2036	0	NGTNATAA	similar to CTAAGTGATAAATT (ctaAGTGATAAatt (AGRIS)); similar to ACGTGTTATAAAAC (acgTGTTATAAaac (PLACE));
Atha_proteasomemutantB_downstream_up_Gypsy	TAACARA	10	3.2036	0	AMYBOX1	amylase box; Conserved sequence found in 5'-upstream region of alpha-amylase gene of rice, wheat, barley
Atha_proteasomemutantB_downstream_up_Gypsy	ANTANTAC	10	3.1921	0	ANTANTAC	similar to GTAAATAATACTAG (gtaAATAATACtag (PLACE));
Atha_proteasomemutantB_downstream_up_Gypsy	GATANTAN	10	3.18068	0	GATANTAN
Atha_proteasomemutantB_downstream_up_Gypsy	TTGAAAA	10	3.16934	0		AT2G41835 [Arabidopsis thaliana
Atha_proteasomemutantB_downstream_up_Gypsy	GTANNACN	10	3.15808	0	GTANNACN	similar to GCGTACTACGC (gcGTACTACGc (AGRIS)); similar to GCGTAAGACGC (gcGTAAGACGc (AGRIS)); similar to GCGTAAAACGC (gcGTAAAACGc (AGRIS)); similar to GCGTATTACGC (gcGTATTACGc (AGRIS)); similar to GCGTAGTACGC (gcGTAGTACGc (AGRIS)); similar to GCGTAACACGC (gcGTAACACGc (AGRIS)); similar to GCGTAGAACGC (gcGTAGAACGc (AGRIS)); similar to GCGTACAACGC (gcGTACAACGc (AGRIS)); similar to GCGTACGACGC (gcGTACG…
Atha_proteasomemutantB_downstream_up_Gypsy	CACNAANA	10	3.1469	0	CACNAANA	similar to CACTAACACAA (CACTAACAcaa (PLACE)); similar to CACGAAAACAC (CACGAAAAcac (PLACE));
Atha_proteasomemutantB_downstream_up_Gypsy	CAACNNCN	10	3.1358	0	CAACNNCN	similar to CACCAACCCCCCCA (cacCAACCCCCcca (PLACE)); similar to TAGCAACCTCAG (tagCAACCTCAg (AGRIS));
Atha_proteasomemutantB_downstream_up_Gypsy	TANAGNTA	10	3.1358	0	TANAGNTA	similar to CATTAAAGGTAA (catTAAAGGTAa (AGRIS)); similar to CAATATAGGTAA (caaTATAGGTAa (AGRIS));
Atha_proteasomemutantB_downstream_up_Gypsy	GAGAC	10	3.10297	0	SURECOREATSULTR11	Core of sulfur-responsive element (SURE) found in the promoter of SULTR1;1 high-affinity sulfate transporter gene in Arabidopsis; SURE contains auxin response factor (ARF) binding sequence (GAGACA)(see S000270 ARF:TGTCTC; its complementary seq is GAGACA), and this core sequence is a part of it; this core seq is involved in -S response; Beware of other SURE (sucrose responsive element) !!
Atha_proteasomemutantB_downstream_up_Gypsy	ACNNCAAA	10	3.06024	0	ACNNCAAA	similar to ATGACTTCAAACAC (atgACTTCAAAcac (PLACE)); similar to TAAACCCCAAAAAA (taaACCCCAAAaaa (AGRIS));
Atha_proteasomemutantB_downstream_up_Gypsy	dTTTraawtw	10	3.02896	0		fgeneshCV_pg.C_scaffold_18000164 [Chlorella vulgaris
Atha_proteasomemutantB_downstream_up_Gypsy	AAAWTAAT	10	2.99831	0		Medtr8g106590.1 [Medicago truncatula
Atha_proteasomemutantB_downstream_up_Gypsy	vawAAmGt	10	2.98322	0		DOF5.6 [Arabidopsis thaliana
Atha_proteasomemutantB_downstream_up_Gypsy	wkwAGTAr	10	2.98322	0		At3g60580 [Arabidopsis thaliana
Atha_proteasomemutantB_downstream_up_Gypsy	ATAGTNNA	10	2.9584	0	ATAGTNNA	similar to GATAGTGAAAAT (gATAGTGAAaat (PLACE));
Atha_proteasomemutantB_downstream_up_Gypsy	NCTATNCN	10	2.95349	0	NCTATNCN	similar to TTATCTATTCTATG (ttaTCTATTCTatg (PLACE)); similar to TTTCCTATTCTGTT (tttCCTATTCTgtt (AGRIS));
Atha_proteasomemutantB_downstream_up_Gypsy	TATTTAA	10	2.94371	0	TATABOXOSPAL	Binding site for OsTBP2, found in the promoter of rice pal gene encoding phenylalanine ammonia-lyase; OsTFIIB stimulated the DNA binding and bending activities of OsTBP2 and synergistically enhanced OsTBP2-mediated transcription from the pal promoter
Atha_proteasomemutantB_downstream_up_Gypsy	GTATTNNA	10	2.93399	0	GTATTNNA	similar to ACGTATTAAAA (acGTATTAAAa (PLACE));
Atha_proteasomemutantB_downstream_up_Gypsy	TATAAAT	10	2.91475	0	TATABOX2	TATA box; TATA box found in the 5'upstream region of pea legA gene; sporamin A of sweet potato; TATA box found in beta-phaseolin promoter (Grace et al.); sequence and spacing of TATA box elements are critical for accurate initiation (Grace et al.)
Atha_proteasomemutantB_downstream_up_Gypsy	TATATAA	10	2.90523	0	TATABOX4	TATA box; TATA box found in the 5'upstream region of sweet potato sporamin A gene; TATA box found in beta-phaseolin promoter (Grace et al.); sequence and spacing of TATA box elements are critical for accurate initiation (Grace et al.)
Atha_proteasomemutantB_downstream_up_Gypsy	ANTAATAT	10	2.89577	0	ANTAATAT	similar to TATATTAATATTTT (tatATTAATATttt (PLACE)); similar to AATATTAATATATC (aatATTAATATatc (PLACE)); similar to TTACTAATATTGG (ttACTAATATtgg (AGRIS));
Atha_proteasomemutantB_downstream_up_Gypsy	AANGTANT	10	2.87702	0	AANGTANT	similar to ATGAACGTAATTGA (atgAACGTAATtga (AGRIS)); similar to TGGAAAGTATTGCC (tggAAAGTATTgcc (AGRIS));
Atha_proteasomemutantB_downstream_up_Gypsy	rtkkbvmmay	10	2.86312	0		XM_002893560.1 [Arabidopsis lyrata
Atha_proteasomemutantB_downstream_up_Gypsy	GTNNTATA	10	2.85852	0	GTNNTATA	similar to TACGTGTTATAAAA (tacGTGTTATAaaa (PLACE)); similar to CACGTTTTATAACA (cacGTTTTATAaca (PLACE)); similar to GTGGTTATATATGT (gtgGTTATATAtgt (PLACE)); similar to AAAGTTTTATACCA (aaaGTTTTATAcca (AGRIS));
Atha_proteasomemutantB_downstream_up_Gypsy	TATTCT	10	2.85852	0	-10PEHVPSBD	-10 promoter element found in the barley (H.v.) chloroplast psbD gene promoter; Involved in the expression of the plastid gene psbD which encodes a photosystem II reaction center chlorophyll-binding protein that is activated by blue, white or UV-A light
Atha_proteasomemutantB_downstream_up_Gypsy	TATTAG	10	2.83121	0	CPBCSPOR	The sequence critical for Cytokinin-enhanced Protein Binding in vitro, found in -490 to -340 of the promoter of the cucumber (CS) POR (NADPH-protochlorophyllide reductase) gene
Atha_proteasomemutantB_downstream_up_Gypsy	ACNANTAA	10	2.82671	0	ACNANTAA	similar to TTACTATTAATAG (ttACTATTAAtag (AGRIS)); similar to AAAACTAGTAAAA (aaaACTAGTAAaa (AGRIS)); similar to TTACTAATAATGG (ttACTAATAAtgg (AGRIS)); similar to TTACCATTAATGG (ttACCATTAAtgg (AGRIS));
Atha_proteasomemutantB_downstream_up_Gypsy	ACTTTA	10	2.82671	0	NTBBF1ARROLB	NtBBF1(Dof protein from tobacco) binding site in Agrobacterium rhizogenes (A.r.) rolB gene; Found in regulatory domain B (-341 to -306); Required for tissue-specific expression and auxin induction
Atha_proteasomemutantB_downstream_up_Gypsy	TGHAAARK	10	2.81775	0	-300ELEMENT	Present upstream of the promoter from the B-hordein gene of barley and the alpha-gliadin, gamma-gliadin, and low molecular weight glutenin genes of wheat; See S000001 -300CORE; See S000002 -300MOTIF
Atha_proteasomemutantB_downstream_up_Gypsy	rTTTAAAh	10	2.81775	0		AT2G20110 [Arabidopsis thaliana
Atha_proteasomemutantB_downstream_up_Gypsy	AGATAA	10	2.74383	0	AGATAA	GATA promoter motif [LRE]
Atha_proteasomemutantB_downstream_up_Gypsy	CWWWWWWWWG	10	2.70624	0	CARGCW8GAT	A variant of CArG motif (see S000404), with a longer A/T-rich core; Binding site for AGL15 (AGAMOUS-like 15); W=A/T
Atha_proteasomemutantB_downstream_up_Gypsy	TAGCNNNA	10	2.68986	0	TAGCNNNA	similar to AAGTAGCGGGAAA (aagTAGCGGGAaa (AGRIS));
Atha_proteasomemutantB_downstream_up_Gypsy	wwmaGTTr	10	2.66168	0		AtMYB9 [Arabidopsis thaliana
Atha_proteasomemutantB_downstream_up_Gypsy	TGATAA	10	2.6419	0	TGATAA	GATA promoter motif [LRE]
Atha_proteasomemutantB_downstream_up_Gypsy	TTWTWTTWTT	10	2.63798	0	MARTBOX	T-Box; Motif found in SAR (scaffold attachment region; or matrix attachment region, MAR)
Atha_proteasomemutantB_downstream_up_Gypsy	ATACNANA	10	2.63407	0	ATACNANA	similar to TGGATACAAGAG (tggATACAAGAg (AGRIS)); similar to TTTATACCAAAAAT (tttATACCAAAaat (AGRIS));
Atha_proteasomemutantB_downstream_up_Gypsy	NTAAAATA	10	2.63018	0	NTAAAATA	similar to TATAAAATAAAA (tATAAAATAaaa (PLACE)); similar to AAAATAAAATATTA (aaaATAAAATAtta (PLACE)); similar to ACATAAAATAAAA (acATAAAATAaaa (PLACE));
Atha_proteasomemutantB_downstream_up_Gypsy	AATTAAA	10	2.60322	0	POLASIG2	PolyA signal; poly A signal found in rice alpha-amylase; -10 to -30 in the case of animal genes. AATAAA; AATAAT; AATTAAA; AATAAG
Atha_proteasomemutantB_downstream_up_Gypsy	ANACTNAT	10	2.60322	0	ANACTNAT	similar to AATACTAATAAT (aATACTAATaat (PLACE));
Atha_proteasomemutantB_downstream_up_Gypsy	GNTANNCA	10	2.60322	0	GNTANNCA	similar to CCCGGTACACACTT (cccGGTACACActt (PLACE)); similar to TAAGGTACACAAAA (taaGGTACACAaaa (PLACE)); similar to TTGGCTAGTCATAG (ttgGCTAGTCAtag (AGRIS)); similar to TGAGCTAAGCACAT (tgaGCTAAGCAcat (PLACE)); similar to GCTAAACAAT (GCTAAACAat (PLACE));
Atha_proteasomemutantB_downstream_up_Gypsy	WKNCGTR	10	2.59942	0	WKNCGTR	NAC binding site
Atha_proteasomemutantB_downstream_up_Gypsy	vrwAAaGyd	10	2.59942	0		e_gw1.392.16.1 [Physcomitrella patens
Atha_proteasomemutantB_downstream_up_Gypsy	CNNNTATC	10	2.57308	0	CNNNTATC	similar to ACTTATATCTAT (aCTTATATCtat (PLACE)); similar to CGGCTCTTATCTCA (cggCTCTTATCtca (PLACE)); similar to CTCTTGTATCCAT (ctCTTGTATCcat (AGRIS)); similar to ACTCGTATATCCAT (actCGTATATCcat (PLACE)); similar to GGGCATGTATCTTG (gggCATGTATCttg (PLACE));
Atha_proteasomemutantB_downstream_up_Gypsy	AACCAA	10	2.56196	0	REALPHALGLHCB21	REalpha found in Lemna gibba Lhcb21 gene promoter; Located at -134 to -129; Binding site of proteins of whole-cell extracts; The DNA binding activity is high in etiolated plants but much lower in green plants; Required for phytochrome regulation; See S000363
Atha_proteasomemutantB_downstream_up_Gypsy	wAmwGTTr	10	2.55827	0		AtMYB27 [Arabidopsis thaliana
Atha_proteasomemutantB_downstream_up_Gypsy	ATAGAA	10	2.5546	0	BOXIINTPATPB	Box II found in the tobacco (N.t.) plastid atpB gene promoter; Conserved in several NCII (nonconsensus type II) promoters of plastid genes; Important for the activity of this NCII promoter; See S000295
Atha_proteasomemutantB_downstream_up_Gypsy	rwWAAmGT	10	2.54728	0		AT1G29160 [Arabidopsis thaliana
Atha_proteasomemutantB_downstream_up_Gypsy	VGAATAW	10	2.51841	0	VGAATAW	KAN1 binding site
Atha_proteasomemutantB_downstream_up_Gypsy	awAAmGt	10	2.47978	0		ATDOF2.4 [Arabidopsis thaliana
Atha_proteasomemutantB_downstream_up_Gypsy	gasTrwr	10	2.47632	0		STZ [Arabidopsis thaliana
Atha_proteasomemutantB_downstream_up_Gypsy	GGATA	10	2.4592	0	MYBST1	Core motif of MybSt1 (a potato MYB homolog) binding site; MybSt1 cDNA clone was isolated by using CaMV 35S promoter domain A as a probe (Baranowskij et al. 1994); The Myb motif of the MybSt1 protein is distinct from the plant Myb DNA binding domain described so far
Atha_proteasomemutantB_downstream_up_Gypsy	ANGATNCN	10	2.42234	0	ANGATNCN	similar to AGAAGATTCTAGA (agAAGATTCTaga (AGRIS)); similar to TTCAAGATACATGC (ttcAAGATACAtgc (PLACE)); similar to AGAAGATTCT (agAAGATTCT (AGRIS)); similar to GGAAGGATTCAAGA (ggaAGGATTCAaga (AGRIS));
Atha_proteasomemutantB_downstream_up_Gypsy	AAACAAA	10	2.40595	0	ANAERO1CONSENSUS	One of 16 motifs found in silico in promoters of 13 anaerobic genes involved in the fermentative pathway (anaerobic set 1)(Mohanty et al., 2005); Arbitrary named ANAERO1CONSENSUS by the PLACEdb curator; See also S000478, S000479, S000480, S000481
Atha_proteasomemutantB_downstream_up_Gypsy	TGACT	10	2.40595	0	WBOXHVISO1	SUSIBA2 bind to W-box element in barley iso1 (encoding isoamylase1) promoter
Atha_proteasomemutantB_downstream_up_Gypsy	AAAGAT	10	2.39946	0	NODCON1GM;OSE1ROOTNODULE	One of two putative nodulin consensus sequences; See also S000462 (NODCON2GM);One of the consensus sequence motifs of organ-specific elements (OSE) characteristic of the promoters activated in infected cells of root nodules; See also S000468
Atha_proteasomemutantB_downstream_up_Gypsy	GANTTNC	10	2.38338	0	EECCRCAH1	EEC; Consensus motif of the two enhancer elements, EE-1 and EE-2, both found in the promoter region of the Chlamydomonas Cah1 (encoding a periplasmic carbonic anhydrase); Binding site of Myb transcription factor LCR1 (see Yoshioka et al, 2004); N=A/G/C/T
Atha_proteasomemutantB_downstream_up_Gypsy	wAAwwwwTTw	10	2.38019	0		AHL12_ARATH [Arabidopsis thaliana
Atha_proteasomemutantB_downstream_up_Gypsy	tywyrwtwam	10	2.33947	0		INO [Arabidopsis thaliana
Atha_proteasomemutantB_downstream_up_Gypsy	CNGTTR	10	2.24779	0	MYBCORE	Binding site for all animal MYB and at least two plant MYB proteins ATMYB1 and ATMYB2, both isolated from Arabidopsis; ATMYB2 is involved in regulation of genes that are responsive to water stress in Arabidopsis; A petunia MYB protein (MYB.Ph3) is involved in regulation of flavonoid biosynthesis (Solano et al. EMBO J 14:1773 (1995)); See S000355
Atha_proteasomemutantB_downstream_up_Gypsy	TGTCA	10	2.23929	0	BIHD1OS	Binding site of OsBIHD1, a rice BELL homeodomain transcription factor
Atha_proteasomemutantB_downstream_up_Gypsy	AAAGc	10	2.21696	0		MNB1a [Zea mays
Atha_proteasomemutantB_downstream_up_Gypsy	rTTTrAAw	10	2.19506	0		SOL1 [Arabidopsis thaliana
Atha_proteasomemutantB_downstream_up_Gypsy	RhhAGTTR	10	2.17359	0		AtMYB63 [Arabidopsis thaliana
Atha_proteasomemutantB_downstream_up_Gypsy	CCAAT	10	2.16829	0	CCAATBOX1	Common sequence found in the 5'-non-coding regions of eukaryotic genes; CCAAT box found in the promoter of heat shock protein genes; Located immediately upstream from the most distal HSE of the promoter; CCAAT box act cooperatively with HSEs to increase the hs promoter activity
Atha_proteasomemutantB_downstream_up_Gypsy	TTGAC	10	2.16829	0	WBOXATNPR1	W-box found in promoter of Arabidopsis thaliana (A.t.) NPR1 gene; Located between +70 and +79 in tandem; They were recognized specifically by salicylic acid (SA)-induced WRKY DNA binding proteins; See S000142 (SQ=TTGACC); See S000310 (SQ=TTTGACY); A cluster of WRKY binding sites act as negative regulatory elements for the inducible expression of AtWRKY18 (Chena and Chen, 2002); See also S000142
Atha_proteasomemutantB_downstream_up_Gypsy	WAACCA	10	2.13959	0	MYB1AT	MYB recognition site found in the promoters of the dehydration-responsive gene rd22 and many other genes in Arabidopsis; W=A/T
Atha_proteasomemutantB_downstream_up_Gypsy	dbmrGTTr	10	2.12425	0		AtMYB84 [Arabidopsis thaliana
Atha_proteasomemutantB_downstream_up_Gypsy	waGATsd	10	2.12172	0		TIFY2A [Arabidopsis thaliana
Atha_proteasomemutantB_downstream_up_Gypsy	vrwaAmGy	10	2.11919	0		e_gw1.149.93.1 [Physcomitrella patens
Atha_proteasomemutantB_downstream_up_Gypsy	aGATswd	10	2.11415	0		TIFY2B [Arabidopsis thaliana
Atha_proteasomemutantB_downstream_up_Gypsy	wmmwGTTr	10	2.11164	0		AtMYB2 [Arabidopsis thaliana
Atha_proteasomemutantB_downstream_up_Gypsy	YTCANTYY	10	2.06504	0	INRNTPSADB	Inr (initiator) elements found in the tobacco psaDb gene promoter without TATA boxes; Light-responsive transcription of psaDb depends on Inr, but not TATA box
Atha_proteasomemutantB_downstream_up_Gypsy	rtwyramyk	10	2.04603	0		fgenesh1_pg.C_Chr_09.0001000301 [Ostreococcus tauri
Atha_proteasomemutantB_downstream_up_Gypsy	TGACY	10	2.01359	0	WBOXNTERF3	W box found in the promoter region of a transcriptional repressor ERF3 gene in tobacco; May be involved in activation of ERF3 gene by wounding;(Nishiuchi et al., 2004) Y=C/T; See S000142, S000390, S000442, S000447

## Sheet: Atha_protmutB_SINE
sample	motif	perc	enrich	p.adj	motifname	desc
Atha_proteasomemutantB_intron_down_SINE	GTTAGGTTC	16.6667	49.3889	0.0174419	ACIIIPVPAL2	ACIII element found at -246 to -238 of bean (P.v.) PAL2 promoter; ACIII element is required for vascular-specific gene expression; See also ACIPVPAL2 (S000192) and ACIIPVPAL2 (S000193); Three AC-elements, which are possible Myb protein binding sites, together with a G-box, interact to direct the complex patterns of tissu-specific expression of pAL2 gene; Implicated in the xylem-localized regulati…
Atha_proteasomemutantB_intron_down_SINE	NCNCCCAA	66.6667	6.04762	0.0146839	NCNCCCAA
Atha_proteasomemutantB_intron_down_SINE	CTANNGNC	83.3333	3.87871	0.0146839	CTANNGNC	similar to TTGCTATTGGCTAG (ttgCTATTGGCtag (AGRIS)); similar to TTTCTACGGGCAGC (tttCTACGGGCagc (PLACE));

## Sheet: Atha_protmutB_Gypsy_intron
sample	motif	perc	enrich	p.adj	motifname	desc
Atha_proteasomemutantB_intron_up_Gypsy	smrGCAGACATga	20	177.8	0		ARF27/D9HNV4_MAIZE [Zea mays
Atha_proteasomemutantB_intron_up_Gypsy	tACACGbmACyk	10	177.8	0		ANAC019 [Arabidopsis thaliana
Atha_proteasomemutantB_intron_up_Gypsy	vyaCACGgmAcyr	10	177.8	0		ANAC055 [Arabidopsis thaliana
Atha_proteasomemutantB_intron_up_Gypsy	aYACGCAA	50	22.225	5.82942e-06		At5g07680 [Arabidopsis thaliana
Atha_proteasomemutantB_intron_up_Gypsy	mrCACGTGyk	20	118.533	3.45162e-05		MYC4 [Arabidopsis thaliana
Atha_proteasomemutantB_intron_up_Gypsy	ryACGcaAyc	20	71.12	0.000285936		XM_002866389.1 [Arabidopsis lyrata
Atha_proteasomemutantB_intron_up_Gypsy	rrCACGTGyy	20	59.2667	0.000488725		ILR3 [Arabidopsis thaliana
Atha_proteasomemutantB_intron_up_Gypsy	yACGyAAy	50	8.80198	0.000852116		anac025 [Arabidopsis thaliana
Atha_proteasomemutantB_intron_up_Gypsy	ryygTAcrry	30	21.336	0.000903528		AT1G76580 [Arabidopsis thaliana
Atha_proteasomemutantB_intron_up_Gypsy	GTGATCAC	20	39.5111	0.00142413	PIATGAPB;GTGATCAC	PI found in the Arabidopsis thaliana(A.T.) GAPB gene promoter; Located between -157 and -150; Mutations in the PI resulted in reductions of light-activated gene transcription; GAPB encodes the B subunit of chloroplast glyceraldehyde-3-phosphate dehydrogenase(GADPH) of A.T.;PI promoter motif
Atha_proteasomemutantB_intron_up_Gypsy	CCTACCNNNNNNNCTNNNNA	10	88.9	0.0021285	HBOXPVCHS15	Binding site of two bean protein factors, KAP-1 and KAP-2; KAP-1 is a 97 kDa polypeptide; KAP-2 comprises two polypeptides of 76 kDa and 56 kDa; Elicitation of bean cell with glutathione causes a rapid increase in specific activities of KAP-1 and KAP2
Atha_proteasomemutantB_intron_up_Gypsy	GTGGaCCCrs	10	88.9	0.0021285		TCP16 [Arabidopsis thaliana
Atha_proteasomemutantB_intron_up_Gypsy	TACCGACGA	10	88.9	0.0021285	TACCGACGA	DRE-like promoter motif
Atha_proteasomemutantB_intron_up_Gypsy	myACACGCAAycd	10	88.9	0.0021285		ANAC092 [Arabidopsis thaliana
Atha_proteasomemutantB_intron_up_Gypsy	TTGCGTGT	20	29.6333	0.0021285	TTGCGTGT	NAC binding site
Atha_proteasomemutantB_intron_up_Gypsy	ACACTGG	30	15.6882	0.0021285	ACACTGG	DPBF1&2 binding site motif
Atha_proteasomemutantB_intron_up_Gypsy	cRGTCAAm	40	9.48267	0.0021285		ATWRKY2 [Arabidopsis thaliana
Atha_proteasomemutantB_intron_up_Gypsy	ANTGNGCA	60	5.08	0.0021285	ANTGNGCA	similar to TCTATTGAGCAT (tctATTGAGCAt (PLACE));
Atha_proteasomemutantB_intron_up_Gypsy	gCACGTGk	20	27.3538	0.00252189		bHLH34 [Arabidopsis thaliana
Atha_proteasomemutantB_intron_up_Gypsy	GACGTC	40	8.67317	0.00261242	ACGTCBOX	C-box according to the nomenclature of ACGT elements by Foster et al. (FASEB J 8:192-200 (1994)); One of ACGT elements; Factors groups 1, 2 and 3 have affinity for C-box (Izawa et al. J Mol Biol. 230:1131-1144 (1993)); RITA-1 binding site (Izawa et al. 1994)
Atha_proteasomemutantB_intron_up_Gypsy	cacGTGskww	20	25.4	0.00264361		MYC3 [Arabidopsis thaliana
Atha_proteasomemutantB_intron_up_Gypsy	sGwTAACGwy	20	25.4	0.00264361		OBP4 [Arabidopsis thaliana
Atha_proteasomemutantB_intron_up_Gypsy	ACGTSSSC	30	13.335	0.00264361	ABREOSRAB21	ABA responsive element (ABRE) of wheat Em and rice (O.s.) rab21 genes; Proposed consensus sequence for the repeated motif (Em1a and Em1b) of wheat Em gene; S=C/G
Atha_proteasomemutantB_intron_up_Gypsy	TVCGTR	80	2.96333	0.0030716	T[A,C,G]CGT[A,G]	ATAF1 binding site
Atha_proteasomemutantB_intron_up_Gypsy	ACGTANCN	50	5.73548	0.00336373	ACGTANCN	similar to GGCACGTAACA (ggcACGTAACA (PLACE));
Atha_proteasomemutantB_intron_up_Gypsy	GCNNGCAN	60	4.40826	0.0034411	GCNNGCAN	similar to TACGCAAGCAATGA (tacGCAAGCAAtga (PLACE)); similar to CGCGCGTGCAACGC (cgcGCGTGCAAcgc (AGRIS)); similar to CATGCATGCACTCC (catGCATGCACtcc (PLACE)); similar to GCGTGCAACGC (GCGTGCAAcgc (AGRIS)); similar to TGGGCTTGCACG (tggGCTTGCACg (PLACE)); similar to GTGCATGCATGGA (gtGCATGCATgga (PLACE));
Atha_proteasomemutantB_intron_up_Gypsy	ACANANGC	60	4.37213	0.003501	ACANANGC
Atha_proteasomemutantB_intron_up_Gypsy	CGCGGCAT	10	59.2667	0.00358105	OCTAMOTIF2	Octamer motif found in histone-gene-specific consensus sequences; 200 base upstream from the initiation codon ATG; Exist in all of seven plant histone genes
Atha_proteasomemutantB_intron_up_Gypsy	GGCCGACGA	10	59.2667	0.00358105	GGCCGACGA	DRE-like promoter motif
Atha_proteasomemutantB_intron_up_Gypsy	GGCCGACGT	10	59.2667	0.00358105	GGCCGACGT	DRE-like promoter motif
Atha_proteasomemutantB_intron_up_Gypsy	wACACGTAAy	10	59.2667	0.00358105		ATNAC3 [Arabidopsis thaliana
Atha_proteasomemutantB_intron_up_Gypsy	CACGCAAT	20	20.9176	0.00358105	CACGCAATGMGH3	Sequence found in D4 element in Soybean (G.m.) GH3 gene promoter; Showed constitutive activity with TGTCTC element (See S000270); Confers auxin inducibility; Binding site of nuclear protein; See also S000369
Atha_proteasomemutantB_intron_up_Gypsy	CNACGNNC	60	4.05627	0.0047194	CNACGNNC	similar to AGCAACGGTCAGC (agCAACGGTCagc (PLACE)); similar to CCACTACGTGCCTT (ccaCTACGTGCctt (AGRIS)); similar to TTTCTACGGGCAGC (tttCTACGGGCagc (PLACE)); similar to TCCACGTACT (tCCACGTACt (PLACE)); similar to GCGCCACGTAC (gcgCCACGTAC (PLACE)); similar to GCCACGTGCC (gCCACGTGCc (PLACE)); similar to GCCACGTACA (gCCACGTACa (PLACE)); similar to CGCCACGTAC (cgCCACGTAC (PLACE)); similar to CGACCACGTCCC…
Atha_proteasomemutantB_intron_up_Gypsy	ACACCAG	30	10.2577	0.00475318	ACACCAG	DPBF1&2 binding site motif
Atha_proteasomemutantB_intron_up_Gypsy	VCGCGB	50	5.08	0.00482756	CGCGBOXAT	CGCG box recognized by AtSR1-6 (Arabidopsis thaliana signal-responsive genes); Multiple CGCG elements are found in promoters of many genes; Ca++/calmodulin binds to all AtSRs; V=A/C/G; B=G/T/C
Atha_proteasomemutantB_intron_up_Gypsy	caCGTGc	20	17.78	0.00505571		PK18474.1 [Cannabis sativa
Atha_proteasomemutantB_intron_up_Gypsy	rCACGTGy	20	17.78	0.00505571		At4g16430 [Arabidopsis thaliana
Atha_proteasomemutantB_intron_up_Gypsy	TGCCGACGT	10	44.45	0.00557315	TGCCGACGT	DRE-like promoter motif
Atha_proteasomemutantB_intron_up_Gypsy	dwwkvhsACGTGKCa	10	44.45	0.00557315		GBF3 [Arabidopsis thaliana
Atha_proteasomemutantB_intron_up_Gypsy	wCCTCGTACt	10	44.45	0.00557315		TOE2 [Arabidopsis thaliana
Atha_proteasomemutantB_intron_up_Gypsy	wttGTACGGwh	10	44.45	0.00557315		At5g50570 [Arabidopsis thaliana
Atha_proteasomemutantB_intron_up_Gypsy	GCTNGANC	50	4.77957	0.00569646	GCTNGANC
Atha_proteasomemutantB_intron_up_Gypsy	ayACgyhAyc	20	16.1636	0.00574785		e_gw1.159.34.1 [Physcomitrella patens
Atha_proteasomemutantB_intron_up_Gypsy	CACGNNNC	60	3.76961	0.00574785	CACGNNNC	similar to GCCACGCGGC (gcCACGCGGC (PLACE)); similar to CGCACGTGTCCGC (cgCACGTGTCcgc (PLACE)); similar to GCCACGTGTCC (gcCACGTGTCc (PLACE)); similar to CGCCACGTGTCC (cgcCACGTGTCc (PLACE)); similar to GCCACGTGGC (gcCACGTGGC (PLACE)); similar to ACCACGTGGCACC (acCACGTGGCacc (PLACE)); similar to TGCCACGTGTCA (tgcCACGTGTCa (PLACE)); similar to CCCACGTGGC (ccCACGTGGC (PLACE)); similar to TCCACGTGGCTCC …
Atha_proteasomemutantB_intron_up_Gypsy	ANAGCGNG	40	6.13103	0.00628013	ANAGCGNG	similar to GTGACAGCGTGAAA (gtgACAGCGTGaaa (PLACE));
Atha_proteasomemutantB_intron_up_Gypsy	ACNCNCTC	50	4.46734	0.00746786	ACNCNCTC	similar to ACCACACTCTCATC (accACACTCTCatc (AGRIS));
Atha_proteasomemutantB_intron_up_Gypsy	GNCTCTCN	50	4.46734	0.00746786	GNCTCTCN	similar to CATGGCTCTCCCAT (catGGCTCTCCcat (PLACE)); similar to CATGTCTCTCAATT (catGTCTCTCAatt (PLACE));
Atha_proteasomemutantB_intron_up_Gypsy	AGCCGACCT	10	35.56	0.00759376	AGCCGACCT	DRE-like promoter motif
Atha_proteasomemutantB_intron_up_Gypsy	YCYYACCWACC	10	35.56	0.00759376	PALBOXLPC	Box L; Consensus; One of three putative cis-acting elements (boxes P, A, and L) of phenylalanine ammonia-lyase (PAL; EC 4.3.1.5) genes in parsley (P.c.); None of these elements (boxes P, A, and L) alone, or the promoter region containing all of them together, conferred elicitor or light responsiveness. These elements appear to be necessary but not sufficient for elicitor- or light-mediated PAL ge…
Atha_proteasomemutantB_intron_up_Gypsy	TATAAGAg	30	8.33437	0.00759376		TBP1_ARATH [Arabidopsis thaliana
Atha_proteasomemutantB_intron_up_Gypsy	ANNNAGCG	60	3.53245	0.00760028	ANNNAGCG	similar to TGGAAGTAGCGGGA (tggAAGTAGCGgga (AGRIS));
Atha_proteasomemutantB_intron_up_Gypsy	GCTATANN	60	3.50921	0.00778333	GCTATANN
Atha_proteasomemutantB_intron_up_Gypsy	ANNGCGNC	50	4.31553	0.00804969	ANNGCGNC
Atha_proteasomemutantB_intron_up_Gypsy	rahsCGgsrr	30	7.73043	0.00895222		LBD4 [Arabidopsis thaliana
Atha_proteasomemutantB_intron_up_Gypsy	yryGATcrr	40	5.47077	0.00895222		GATA15 [Arabidopsis thaliana
Atha_proteasomemutantB_intron_up_Gypsy	TGGACGG	20	12.7	0.00905004	CMSRE1IBSPOA	CMSRE-1 (Carbohydrate Metabolite Signal Responsive Element 1) found in the promoter of sweet potato (I.b.) sporamin A gene
Atha_proteasomemutantB_intron_up_Gypsy	vGAAssTTCy	20	12.7	0.00905004		AT-HSFB2A [Arabidopsis thaliana
Atha_proteasomemutantB_intron_up_Gypsy	NCCGTNGA	40	5.38788	0.00905004	NCCGTNGA	similar to CTGCCCGTAGAAAT (ctgCCCGTAGAaat (PLACE));
Atha_proteasomemutantB_intron_up_Gypsy	kkgccggcmm	10	29.6333	0.00952575		AT4G00238 [Arabidopsis thaliana
Atha_proteasomemutantB_intron_up_Gypsy	CNCNGCNG	50	4.09677	0.00952575	CNCNGCNG
Atha_proteasomemutantB_intron_up_Gypsy	dyyGTACrrh	30	7.30685	0.0100503		fgenesh1_pg.scaffold_194000034 [Physcomitrella patens
Atha_proteasomemutantB_intron_up_Gypsy	GACGTGGA	20	11.8533	0.0104299	GACGTGGA	ABRE-like binding site motif
Atha_proteasomemutantB_intron_up_Gypsy	sCACGTGk	20	11.471	0.0105504		AT1G01260 [Arabidopsis thaliana
Atha_proteasomemutantB_intron_up_Gypsy	ayACGywAy	30	7.112	0.0105504		ATNAC6 [Arabidopsis thaliana
Atha_proteasomemutantB_intron_up_Gypsy	hcssrcccr	30	7.112	0.0105504		LOC_Os03g25430 [Oryza sativa
Atha_proteasomemutantB_intron_up_Gypsy	TGCAAAG	40	5.04397	0.0105504	PROLAMINBOXOSGLUB1	Prolamine box found in the rice (O.s.) GluB-1 gene promoter; Involved in quantitative regulation of the GluB-1 gene; See S000276, S000277, S000278 (for elements in GluB-1); See S000001, S000091, S000265, S000341 (for Prolamin box)
Atha_proteasomemutantB_intron_up_Gypsy	AGNGTNAG	50	3.93363	0.0105504	AGNGTNAG	similar to AAGCGTAAGT (aAGCGTAAGt (PLACE));
Atha_proteasomemutantB_intron_up_Gypsy	TTVCGT	70	2.70565	0.0105504	TT[A,C,G]CGT	ATAF1 binding site
Atha_proteasomemutantB_intron_up_Gypsy	GGrmGvT	60	3.18448	0.0110378		Q94IF5_PHYPA [Moss
Atha_proteasomemutantB_intron_up_Gypsy	AACCGACGA	10	25.4	0.0110389	AACCGACGA	DRE-like promoter motif
Atha_proteasomemutantB_intron_up_Gypsy	wyTGTCGgc	10	25.4	0.0110389		ARF8 [Arabidopsis thaliana
Atha_proteasomemutantB_intron_up_Gypsy	AGNGGNCA	40	4.90483	0.0110389	AGNGGNCA	similar to TCAAGGGGGCATGT (tcaAGGGGGCAtgt (AGRIS));
Atha_proteasomemutantB_intron_up_Gypsy	ANGNGATC	50	3.84848	0.0110389	ANGNGATC
Atha_proteasomemutantB_intron_up_Gypsy	GTGGNNCN	60	3.15621	0.0110389	GTGGNNCN	similar to AAGTGGGCCGGT (aaGTGGGCCGgt (PLACE)); similar to GCGTGGCACGC (gcGTGGCACGc (AGRIS)); similar to CGTGGACCAAT (cGTGGACCAat (PLACE)); similar to ACTGTGGGGCAT (actGTGGGGCAt (PLACE)); similar to GCGTGGTACGC (gcGTGGTACGc (AGRIS)); similar to GTGGGCCCG (GTGGGCCCg (PLACE)); similar to CAAGTGGACCCTTT (caaGTGGACCCttt (AGRIS)); similar to CCAGTGGGACCA (ccaGTGGGACCa (PLACE)); similar to GCGTGGAACGC …
Atha_proteasomemutantB_intron_up_Gypsy	CTNCNNAC	70	2.64246	0.0110421	CTNCNNAC	similar to TGACTTCAAACAC (tgaCTTCAAACac (PLACE)); similar to GCTTCGTACAT (gCTTCGTACat (PLACE)); similar to ATCCTTCCAACCAA (atcCTTCCAACcaa (AGRIS));
Atha_proteasomemutantB_intron_up_Gypsy	MACGYGB	50	3.81545	0.0111889	ABRERATCAL	ABRE-related sequence or Repeated sequence motifs identified in the upstream regions of 162 Ca(2+)-responsive upregulated genes; see also ABRE; M=C/A; Y=T/C; B=T/C/G
Atha_proteasomemutantB_intron_up_Gypsy	sAwAAAGkdaa	30	6.6675	0.0112009		DOF35_ARATH [Arabidopsis thaliana
Atha_proteasomemutantB_intron_up_Gypsy	NCTTCGAN	50	3.79915	0.0112009	NCTTCGAN
Atha_proteasomemutantB_intron_up_Gypsy	CNGCTNAN	60	3.1102	0.0112299	CNGCTNAN
Atha_proteasomemutantB_intron_up_Gypsy	GAGTGAG	30	6.50488	0.0120103	SORLIP5AT;GAGTGAG	one of Sequences Over-Represented in Light-Induced Promoters (SORLIPs) in Arabidopsis; Computationally identified phyA-induced motifs; See also S000482, S000483, S000484, S000485 (all SORLIPs), and also S000487, S000488, S000489, S000490 (all SORLREPs); Over-represented in both light-induced cotyledon-specific and root-specific genes (Jiao et al. 2005; see S000482);SORLIP5
Atha_proteasomemutantB_intron_up_Gypsy	CTCAAGTGA	10	22.225	0.0122565	SORLIP3AT;CTCAAGTGA	one of Sequences Over-Represented in Light-Induced Promoters (SORLIPs) in Arabidopsis; Computationally identified phyA-induced motifs; See also S000482, S000483, S000485, S000486 (all SORLIPs), and also S000487, S000488, S000489, S000490 (all SORLREPs);SORLIP3
Atha_proteasomemutantB_intron_up_Gypsy	CTGAAGAAGAA	10	22.225	0.0122565	TL1ATSAR	TL1, a consensus sequence overrepresented in the promoter regions of all 13 NPR1-responsive ER-resident genes surveyed; NPR1 is Nonexpressor of pathogenesis-related genes 1, also known as NIM1
Atha_proteasomemutantB_intron_up_Gypsy	GACCGACGA	10	22.225	0.0122565	GACCGACGA	DRE-like promoter motif
Atha_proteasomemutantB_intron_up_Gypsy	CGAACTT	30	6.35	0.0122565	AMMORESIVDCRNIA1	Motif (IVD) found in the Chlamydomonas (C.R.) Nia1 gene promoter; Located between -51 and -42; Involved in Nia1 transcription repression
Atha_proteasomemutantB_intron_up_Gypsy	GTNNCACA	50	3.70417	0.0122565	GTNNCACA
Atha_proteasomemutantB_intron_up_Gypsy	CNGNCANG	50	3.6888	0.0122565	CNGNCANG	similar to TACCGACATGAGT (taCCGACATGagt (AGRIS)); similar to AGGCCGCCACGTAG (aggCCGCCACGtag (PLACE));
Atha_proteasomemutantB_intron_up_Gypsy	CGGNCNNA	50	3.64344	0.0126252	CGGNCNNA	similar to ACGGGCCCA (aCGGGCCCA (PLACE)); similar to CACCGGGCCCAC (cacCGGGCCCAc (PLACE)); similar to AGGCGGTCTAAGAG (aggCGGTCTAAgag (PLACE));
Atha_proteasomemutantB_intron_up_Gypsy	CNCNCGTN	50	3.62857	0.0127673	CNCNCGTN	similar to ACACACGTCAA (aCACACGTCaa (PLACE)); similar to GACACGCGTT (gaCACGCGTT (PLACE)); similar to CGCACGTGTC (CGCACGTGtc (PLACE)); similar to GCCACGCGTCC (gcCACGCGTCc (PLACE)); similar to TATCTCACGTGATG (tatCTCACGTGatg (PLACE)); similar to GGCCCCACGTGGC (ggcCCCACGTGgc (PLACE));
Atha_proteasomemutantB_intron_up_Gypsy	ACCGAC	40	4.52994	0.0133266	DRE2COREZMRAB17	DRE2 core found in maize (Z.M.) rab17 gene promoter; DBF1 and DBF2 bound to DRE2; rab17 is expressed during late embryogenesis, and is induced by ABA; See S000150, S000200 and S000401
Atha_proteasomemutantB_intron_up_Gypsy	CCGTCG	30	6.06136	0.0135456	HEXAMERATH4;CCGTCG	hexamer motif of Arabidopsis thaliana (A.t.) histone H4 promoter;Hexamer promoter motif
Atha_proteasomemutantB_intron_up_Gypsy	CANNCGNG	50	3.57028	0.0135456	CANNCGNG	similar to TCCCATCCGCGCCG (tccCATCCGCGccg (PLACE));
Atha_proteasomemutantB_intron_up_Gypsy	ATGNTTCA	50	3.556	0.0135456	ATGNTTCA
Atha_proteasomemutantB_intron_up_Gypsy	CCANCANC	50	3.556	0.0135456	CCANCANC	similar to AAACCAGCAACGGT (aaaCCAGCAACggt (PLACE)); similar to CCACCAACCCC (CCACCAACccc (PLACE));
Atha_proteasomemutantB_intron_up_Gypsy	CCTACCNNNNNNNCT	10	19.7556	0.013923	HBOXCONSENSUSPVCHS	H-box; Consensus sequence of H-boxes found in bean (Phaseolus vulgaris) chs15 gene promoter; Essential for both light regulation and elicitor induction; Similar sequence was found in tobacco Tnt1 retrotransposon promoter (LTR); Tnt1 is induced by wounding and by abiotic stress; KAP-2 binds to the H-box and stimulates transcription from a promoter harboring the H-box; KAP-2 shares sequence similar…
Atha_proteasomemutantB_intron_up_Gypsy	mGCCGycaww	10	19.7556	0.013923		ATERF7 [Arabidopsis thaliana
Atha_proteasomemutantB_intron_up_Gypsy	ACACCGG	20	9.35789	0.013923	ACACCGG	DPBF1&2 binding site motif
Atha_proteasomemutantB_intron_up_Gypsy	CANAGCTN	50	3.51383	0.013923	CANAGCTN
Atha_proteasomemutantB_intron_up_Gypsy	gTTAACCa	20	9.11795	0.0143133		GT-1 [Arabidopsis thaliana
Atha_proteasomemutantB_intron_up_Gypsy	CNNGTGAC	40	4.36319	0.0143133	CNNGTGAC	similar to GCGTGTGACGC (gCGTGTGACgc (AGRIS));
Atha_proteasomemutantB_intron_up_Gypsy	AGNAGANC	50	3.47266	0.0143152	AGNAGANC
Atha_proteasomemutantB_intron_up_Gypsy	TGCAGG	40	4.33659	0.0143387	INTRONLOWER	3' intron-exon splice junctions; Plant intron lower sequence; Consensus sequence for plant introns
Atha_proteasomemutantB_intron_up_Gypsy	AGANGGNG	50	3.45914	0.0143387	AGANGGNG	similar to CAAAGAAGGCGGTC (caaAGAAGGCGgtc (PLACE));
Atha_proteasomemutantB_intron_up_Gypsy	NCGCGCCN	20	8.89	0.0145461	NCGCGCCN	similar to ACGCGCCTCCT (ACGCGCCTcct (PLACE)); similar to ATGCCGCGCCCATG (atgCCGCGCCCatg (PLACE)); similar to CATCCGCGCCGGT (catCCGCGCCGgt (PLACE));
Atha_proteasomemutantB_intron_up_Gypsy	CGTGNNCN	50	3.43243	0.0145461	CGTGNNCN	similar to GGACGTGGTCGTCA (ggaCGTGGTCGtca (AGRIS)); similar to ACGCGTGTCCTC (acgCGTGTCCTc (PLACE)); similar to AATCGTGGACCAAT (aatCGTGGACCaat (PLACE)); similar to TCCGTGTACCA (tcCGTGTACCa (PLACE)); similar to CTACGTGGCCACTA (ctaCGTGGCCActa (PLACE));
Atha_proteasomemutantB_intron_up_Gypsy	GCATNTNC	50	3.43243	0.0145461	GCATNTNC	similar to TTTGCATTTTCGTC (tttGCATTTTCgtc (PLACE));
Atha_proteasomemutantB_intron_up_Gypsy	AGCCGCCA	10	17.78	0.0149706		ERF-5 [Arabidopsis thaliana
Atha_proteasomemutantB_intron_up_Gypsy	gkdgTACgg	10	17.78	0.0149706		SPL14 [Arabidopsis thaliana
Atha_proteasomemutantB_intron_up_Gypsy	ktGTACGGhm	10	17.78	0.0149706		PK22320.1 [Cannabis sativa
Atha_proteasomemutantB_intron_up_Gypsy	ktGTACGgy	10	17.78	0.0149706		SPL5 [Arabidopsis thaliana
Atha_proteasomemutantB_intron_up_Gypsy	ACACAGG	20	8.46667	0.0149706	ACACAGG	DPBF1&2 binding site motif
Atha_proteasomemutantB_intron_up_Gypsy	RRYGCCGT	20	8.46667	0.0149706	RRYGCCGT	JUB1/NAC042 binding site
Atha_proteasomemutantB_intron_up_Gypsy	GAGTGGNN	40	4.23333	0.0149706	GAGTGGNN
Atha_proteasomemutantB_intron_up_Gypsy	GANCNCAC	40	4.23333	0.0149706	GANCNCAC
Atha_proteasomemutantB_intron_up_Gypsy	AAGNGGGN	40	4.20828	0.0149706	AAGNGGGN	similar to GGTAAGTGGGCCGG (ggtAAGTGGGCcgg (PLACE)); similar to AAAAAGAGGGAAAA (aaaAAGAGGGAaaa (AGRIS)); similar to TTCAAGGGGGCATG (ttcAAGGGGGCatg (AGRIS));
Atha_proteasomemutantB_intron_up_Gypsy	CNTCTCTC	40	4.18353	0.0149706	CNTCTCTC
Atha_proteasomemutantB_intron_up_Gypsy	CCACTG	40	4.15906	0.0149706	CCACTG	LFY consensus binding site motif
Atha_proteasomemutantB_intron_up_Gypsy	CNCGNGAN	50	3.34211	0.0149706	CNCGNGAN	similar to CATCACGTGAGATA (catCACGTGAGata (PLACE)); similar to TCTCACGTGATG (tctCACGTGATg (PLACE));
Atha_proteasomemutantB_intron_up_Gypsy	CNNACCCN	60	2.80737	0.0149706	CNNACCCN	similar to CAACAAACCCCTTC (caaCAAACCCCttc (PLACE)); similar to CCACCAACCCCC (ccaCCAACCCCc (PLACE));
Atha_proteasomemutantB_intron_up_Gypsy	CGNNCGNN	50	3.31716	0.015337	CGNNCGNN	similar to GCGTACGACGC (gCGTACGACgc (AGRIS)); similar to CGCACGTGTC (CGCACGTGtc (PLACE)); similar to GCGTTCGACGC (gCGTTCGACgc (AGRIS));
Atha_proteasomemutantB_intron_up_Gypsy	TNCAAGAA	50	3.31716	0.015337	TNCAAGAA
Atha_proteasomemutantB_intron_up_Gypsy	ACGTG	60	2.76373	0.0156284	ABRELATERD1	ABRE-like sequence (from -199 to -195) required for etiolation-induced expression of erd1 (early responsive to dehydration) in Arabidopsis
Atha_proteasomemutantB_intron_up_Gypsy	ANTCNCNC	70	2.3572	0.0157988	ANTCNCNC	similar to ATTCGCGCATT (ATTCGCGCatt (PLACE)); similar to ATTCTCACCTA (ATTCTCACcta (PLACE)); similar to ATTCCCGCATT (ATTCCCGCatt (PLACE));
Atha_proteasomemutantB_intron_up_Gypsy	KCACGW	60	2.74948	0.0158876	RHERPATEXPA7	Right part of RHEs (Root Hair-specific cis-Elements) conserved among the Arabidopsis thaliana A7 (AtEXPA7) orthologous (and paralogous) genes from diverse angiosperm species with different hair distribution patterns; K=G/T; W=T/A
Atha_proteasomemutantB_intron_up_Gypsy	AACCAACC	20	8.08182	0.0160312	AACCAACC	MYB binding site promoter
Atha_proteasomemutantB_intron_up_Gypsy	CGTCGNNN	50	3.25641	0.0160312	CGTCGNNN	similar to ACGTCGGCA (aCGTCGGCA (AGRIS)); similar to GCGTCGTACGC (gCGTCGTACgc (AGRIS)); similar to GCGTCGAACGC (gCGTCGAACgc (AGRIS)); similar to ACGTCGGCT (aCGTCGGCT (AGRIS)); similar to ATACGTCGTCAA (ataCGTCGTCAa (PLACE)); similar to ATACGTCGTCAATG (ataCGTCGTCAatg (AGRIS)); similar to ACGTCGGTT (aCGTCGGTT (AGRIS)); similar to TCTCGTCGATCT (tctCGTCGATCt (PLACE)); similar to TCGTCGGTA (tCGTCGGTA (…
Atha_proteasomemutantB_intron_up_Gypsy	CTGANNCA	50	3.25641	0.0160312	CTGANNCA
Atha_proteasomemutantB_intron_up_Gypsy	GGNANGNC	50	3.25641	0.0160312	GGNANGNC	similar to TAAGGGATGACGCA (taaGGGATGACgca (PLACE));
Atha_proteasomemutantB_intron_up_Gypsy	AGNCAAGN	50	3.23273	0.0164235	AGNCAAGN
Atha_proteasomemutantB_intron_up_Gypsy	CGACG	50	3.23273	0.0164235	CGACGOSAMY3	CGACG element found in the GC-rich regions of the rice (O.s.) Amy3D and Amy3E amylase genes, but not in Amy3E gene; May function as a coupling element for the G box element
Atha_proteasomemutantB_intron_up_Gypsy	mhrGTCAAss	20	7.90222	0.0166235		WRKY18 [Arabidopsis thaliana
Atha_proteasomemutantB_intron_up_Gypsy	GNNGTCTA	40	3.95111	0.0169929	GNNGTCTA	similar to AAGGCGGTCTAAGA (aagGCGGTCTAaga (PLACE));
Atha_proteasomemutantB_intron_up_Gypsy	CNNGNCAC	50	3.19784	0.0169929	CNNGNCAC	similar to GCGTGGCACGC (gCGTGGCACgc (AGRIS)); similar to GCGTGCCACGC (gCGTGCCACgc (AGRIS)); similar to GCGTGACACGC (gCGTGACACgc (AGRIS)); similar to GGCCTCGCCACG (ggcCTCGCCACg (PLACE)); similar to GCGTGTCACGC (gCGTGTCACgc (AGRIS)); similar to CACATGGCACT (caCATGGCACt (PLACE));
Atha_proteasomemutantB_intron_up_Gypsy	CGTGNNAN	60	2.68715	0.0169929	CGTGNNAN	similar to GCGTGCCACGC (gCGTGCCACgc (AGRIS)); similar to GCGTGTCACGC (gCGTGTCACgc (AGRIS)); similar to GCGTGTAACGC (gCGTGTAACgc (AGRIS)); similar to CAGCGTGAAACTTG (cagCGTGAAACttg (PLACE)); similar to GCGTGATACGC (gCGTGATACgc (AGRIS)); similar to GCGTGACACGC (gCGTGACACgc (AGRIS)); similar to TCACGTGAGATAAG (tcaCGTGAGATaag (PLACE)); similar to GCGTGGAACGC (gCGTGGAACgc (AGRIS)); similar to GCGTGGCA…
Atha_proteasomemutantB_intron_up_Gypsy	ACCAACC	30	5.17864	0.0170917	ACCAACC	MYB4 binding site motif
Atha_proteasomemutantB_intron_up_Gypsy	ACACGTGT	10	14.8167	0.0175266		ABF3 [Arabidopsis thaliana
Atha_proteasomemutantB_intron_up_Gypsy	ACCwACCmg	10	14.8167	0.0175266		P [Zea mays
Atha_proteasomemutantB_intron_up_Gypsy	rrtgACGtgk	10	14.8167	0.0175266		BZIP17 [Arabidopsis thaliana
Atha_proteasomemutantB_intron_up_Gypsy	CNAAGNCA	50	3.15248	0.0175266	CNAAGNCA
Atha_proteasomemutantB_intron_up_Gypsy	ACGNNNAC	60	2.667	0.0175266	ACGNNNAC	similar to CAAACGGTAACATC (caaACGGTAACatc (PLACE)); similar to ATGACGACCACGTC (atgACGACCACgtc (AGRIS)); similar to ATTACGTAAACCG (attACGTAAACcg (PLACE)); similar to GCAACGAATACAAG (gcaACGAATACaag (PLACE));
Atha_proteasomemutantB_intron_up_Gypsy	NNNGTGCA	60	2.65373	0.0175266	NNNGTGCA	similar to ATGGGGGTGCAAGT (atgGGGGTGCAagt (PLACE));
Atha_proteasomemutantB_intron_up_Gypsy	ANCTGNCA	40	3.82366	0.0184311	ANCTGNCA
Atha_proteasomemutantB_intron_up_Gypsy	sAWAAAGKdra	30	4.98505	0.0186156		AT5G63260 [Arabidopsis thaliana
Atha_proteasomemutantB_intron_up_Gypsy	NGNCGGNA	50	3.09756	0.0186858	NGNCGGNA	similar to ACGTCGGCA (aCGTCGGCA (AGRIS)); similar to AAGTCGGCA (aAGTCGGCA (AGRIS)); similar to ATGTCGGTA (aTGTCGGTA (PLACE)); similar to AGGTCGGCA (aGGTCGGCA (AGRIS)); similar to ATGTCGGCA (aTGTCGGCA (AGRIS)); similar to TCGTCGGTA (tCGTCGGTA (AGRIS)); similar to TGGTCGGTA (tGGTCGGTA (AGRIS)); similar to TCGTCGGCA (tCGTCGGCA (AGRIS)); similar to AAGTCGGTA (aAGTCGGTA (AGRIS)); similar to TGGTCGGCA …
Atha_proteasomemutantB_intron_up_Gypsy	AGNGNNGC	50	3.08681	0.0189089	AGNGNNGC	similar to ATAAGAGCCGCCA (ataAGAGCCGCca (PLACE)); similar to CACAGTGTGGCCCA (cacAGTGTGGCcca (PLACE)); similar to TAAGAGCCGCC (taAGAGCCGCc (PLACE));
Atha_proteasomemutantB_intron_up_Gypsy	CACGTGTC	10	13.6769	0.0192197	CACGTGTC	ABRE-like binding site motif
Atha_proteasomemutantB_intron_up_Gypsy	GACGTGTA	10	13.6769	0.0192197	GACGTGTA	ABRE-like binding site motif
Atha_proteasomemutantB_intron_up_Gypsy	TGAwTGAwTGa	10	13.6769	0.0192197		WUS1 [Arabidopsis thaliana
Atha_proteasomemutantB_intron_up_Gypsy	TGTCGGYg	10	13.6769	0.0192197		At4g32800 [Arabidopsis thaliana
Atha_proteasomemutantB_intron_up_Gypsy	kmCAcgtsr	20	7.112	0.0192197		GBF2 [Arabidopsis thaliana
Atha_proteasomemutantB_intron_up_Gypsy	sTrmACcahy	30	4.84909	0.0192197		HAT3.1 [Arabidopsis thaliana
Atha_proteasomemutantB_intron_up_Gypsy	CTANCNAG	40	3.74316	0.0192197	CTANCNAG
Atha_proteasomemutantB_intron_up_Gypsy	hrGTCAasv	40	3.72356	0.0192197		NAP [Arabidopsis thaliana
Atha_proteasomemutantB_intron_up_Gypsy	AGGNNNAC	60	2.58305	0.0192197	AGGNNNAC	similar to TAAGGTACACAAA (taAGGTACACaaa (PLACE)); similar to CCAGGGGCACACT (ccAGGGGCACact (PLACE));
Atha_proteasomemutantB_intron_up_Gypsy	CACCTACC	10	12.7	0.0196412	CACCTACC	MYB binding site promoter
Atha_proteasomemutantB_intron_up_Gypsy	CACGCGC	10	12.7	0.0196412	CACGCGC	FHY3/FAR1 binding site
Atha_proteasomemutantB_intron_up_Gypsy	CACGCGCN	10	12.7	0.0196412	CACGCGCN
Atha_proteasomemutantB_intron_up_Gypsy	CTATAAATAC	10	12.7	0.0196412	TATABOX1	TATA box; TATA box found in the 5'upstream region of rice alpha-amylase; TATA box found in beta-phaseolin promoter (Grace et al.); sequence and spacing of TATA box elements are critical for accurate initiation (Grace et al.)
Atha_proteasomemutantB_intron_up_Gypsy	TGACACGT	10	12.7	0.0196412		MYC2 [Arabidopsis thaliana
Atha_proteasomemutantB_intron_up_Gypsy	ttGTACGgh	10	12.7	0.0196412		PK06791.1 [Cannabis sativa
Atha_proteasomemutantB_intron_up_Gypsy	thayACgywa	20	6.97255	0.0196412		e_gw1.288.15.1 [Physcomitrella patens
Atha_proteasomemutantB_intron_up_Gypsy	yGCCGCC	20	6.97255	0.0196412		ERF2 [Nicotiana tabacum
Atha_proteasomemutantB_intron_up_Gypsy	ACACGTG	20	6.83846	0.0196412	ACACGTG	DPBF1&2 binding site motif
Atha_proteasomemutantB_intron_up_Gypsy	CaCGtGt	20	6.83846	0.0196412		MYC2_ARATH [Arabidopsis thaliana
Atha_proteasomemutantB_intron_up_Gypsy	CCAGTG	30	4.72035	0.0196412	CCAGTG	LFY consensus binding site motif
Atha_proteasomemutantB_intron_up_Gypsy	ATCANCGN	40	3.66598	0.0196412	ATCANCGN	similar to GATCATCGATC (gATCATCGAtc (PLACE));
Atha_proteasomemutantB_intron_up_Gypsy	CNCCGNNC	40	3.62857	0.0196412	CNCCGNNC	similar to AAACTCCGGCCGGC (aaaCTCCGGCCggc (PLACE));
Atha_proteasomemutantB_intron_up_Gypsy	svgkaCrrb	40	3.62857	0.0196412		fgenesh1_pg.scaffold_252000020 [Physcomitrella patens
Atha_proteasomemutantB_intron_up_Gypsy	CGNCNNCG	40	3.61015	0.0196412	CGNCNNCG	similar to CGTCATCGAGA (CGTCATCGaga (PLACE)); similar to CGGCGGCCTCGCCA (cggCGGCCTCGcca (PLACE)); similar to TGACGACCACGTCC (tgaCGACCACGtcc (AGRIS)); similar to AAACGACACCGTTT (aaaCGACACCGttt (PLACE));
Atha_proteasomemutantB_intron_up_Gypsy	RCCGAC	40	3.61015	0.0196412	DRECRTCOREAT	Core motif of DRE/CRT (dehydration-responsive element/C-repeat) cis-acting element found in many genes in Arabidopsis and in rice; R=G/A; Os DREB1A bound to GCCGAC more preferentially than to ACCGAC whereas At DREB1A bound to both GCCGAC and ACCGAC efficiently; See S000402 (ACCGAC); Maize ZmDREB1A bound to DRE (Qin et al. 2004); HaDREB2 in Helianthus annuus (sunflower)(Diaz-Martin et al. 2005); H…
Atha_proteasomemutantB_intron_up_Gypsy	CNNGGNCA	50	3.00338	0.0196412	CNNGGNCA	similar to CTACGTGGCCACTA (ctaCGTGGCCActa (PLACE)); similar to CCAGGGGCACAC (cCAGGGGCAcac (PLACE)); similar to ACAGGGGCATAA (aCAGGGGCAtaa (PLACE));
Atha_proteasomemutantB_intron_up_Gypsy	GGTNNGCN	50	3.00338	0.0196412	GGTNNGCN	similar to AGGTCGGCC (aGGTCGGCC (AGRIS)); similar to TGGTCGGCT (tGGTCGGCT (AGRIS)); similar to TGGTCGGCC (tGGTCGGCC (AGRIS)); similar to AGGTCGGCT (aGGTCGGCT (AGRIS)); similar to TGGTCGGCA (tGGTCGGCA (AGRIS)); similar to AGGTCGGCA (aGGTCGGCA (AGRIS));
Atha_proteasomemutantB_intron_up_Gypsy	CGTACNNN	50	2.97324	0.0196412	CGTACNNN	similar to GCGTACTACGC (gCGTACTACgc (AGRIS)); similar to GCGTACGACGC (gCGTACGACgc (AGRIS)); similar to GCGTACCACGC (gCGTACCACgc (AGRIS)); similar to GCGTACAACGC (gCGTACAACgc (AGRIS));
Atha_proteasomemutantB_intron_up_Gypsy	CNAGNGAG	40	3.59192	0.0198676	CNAGNGAG	similar to TATCTAGTGAGTCA (tatCTAGTGAGtca (PLACE));
Atha_proteasomemutantB_intron_up_Gypsy	CTNCTAGN	40	3.59192	0.0198676	CTNCTAGN
Atha_proteasomemutantB_intron_up_Gypsy	AGNGAGAG	40	3.57387	0.0198709	AGNGAGAG	similar to GAGAGAGAGAGAGA (gagAGAGAGAGaga (PLACE)); similar to GAGAGAGAGAGA (gagAGAGAGAGa (PLACE)); similar to AGAAGAGAGAGA (agaAGAGAGAGa (PLACE));
Atha_proteasomemutantB_intron_up_Gypsy	CGNATNCA	40	3.57387	0.0198709	CGNATNCA	similar to CAACGAATACAAGW (caaCGAATACAagw (PLACE)); similar to TGACGTATTCATTG (tgaCGTATTCAttg (AGRIS));
Atha_proteasomemutantB_intron_up_Gypsy	CNTGCNNC	50	2.94371	0.0198709	CNTGCNNC	similar to ATACATGCCCCCTT (ataCATGCCCCctt (AGRIS)); similar to GCGTGCCACGC (gCGTGCCACgc (AGRIS)); similar to CATGCCGCC (CATGCCGCc (PLACE)); similar to AAGCATGCTTCTTG (aagCATGCTTCttg (PLACE)); similar to GCGTGCAACGC (gCGTGCAACgc (AGRIS)); similar to ATACATGCCCCTTG (ataCATGCCCCttg (PLACE));
Atha_proteasomemutantB_intron_up_Gypsy	GNTNATAC	50	2.94371	0.0198709	GNTNATAC	similar to TACGTTCATACATT (tacGTTCATACatt (AGRIS));
Atha_proteasomemutantB_intron_up_Gypsy	CACCGNCN	30	4.59828	0.0199774	CACCGNCN
Atha_proteasomemutantB_intron_up_Gypsy	AANGNCTG	40	3.556	0.0199914	AANGNCTG
Atha_proteasomemutantB_intron_up_Gypsy	GNGNGGAA	40	3.556	0.0199914	GNGNGGAA	similar to CGCGCGTGGAACGC (cgcGCGTGGAAcgc (AGRIS)); similar to GCGTGGAACGC (GCGTGGAAcgc (AGRIS));
Atha_proteasomemutantB_intron_up_Gypsy	GGTTAACC	10	11.8533	0.0210392		XM_002892704.1 [Arabidopsis lyrata
Atha_proteasomemutantB_intron_up_Gypsy	ANGNCAGA	40	3.50345	0.0210392	ANGNCAGA
Atha_proteasomemutantB_intron_up_Gypsy	ACNCGNNC	50	2.89577	0.0210392	ACNCGNNC	similar to ATAACACGTAC (ataACACGTAC (PLACE)); similar to GACACGTGCG (gACACGTGCg (PLACE)); similar to GCCACGCGTCC (gccACGCGTCC (PLACE));
Atha_proteasomemutantB_intron_up_Gypsy	CACGNNNA	60	2.46374	0.021087	CACGNNNA	similar to ACCACGTGGA (acCACGTGGA (PLACE)); similar to TCCACGTCGATCC (tcCACGTCGAtcc (PLACE)); similar to GCCACGTACAGCC (gcCACGTACAgcc (PLACE)); similar to GACACGTAGAGAC (gaCACGTAGAgac (PLACE)); similar to CACGAAAACAC (CACGAAAAcac (PLACE)); similar to ACACACGTCAAACA (acaCACGTCAAaca (PLACE)); similar to CACGTGGACAC (CACGTGGAcac (AGRIS)); similar to GACACGTGGA (gaCACGTGGA (PLACE)); similar to TCACGC…
Atha_proteasomemutantB_intron_up_Gypsy	CGNNTCNG	50	2.87702	0.021387	CGNNTCNG
Atha_proteasomemutantB_intron_up_Gypsy	AACGTG	40	3.45243	0.0221228	T/GBOXATPIN2	T/G-box found in tomato proteinase inhibitor II (pin2) and leucine aminopeptidase (LAP) genes; Involved in jasmonate (JA) induction of these genes; bHLH-Leu zipper JAMYC2 and JAMYC10 proteins specifically recognaize this motif (Boter et al., 2004)
Atha_proteasomemutantB_intron_up_Gypsy	AGAAAGNG	40	3.43575	0.0222553	AGAAAGNG
Atha_proteasomemutantB_intron_up_Gypsy	CGCNGGNN	40	3.43575	0.0222553	CGCNGGNN
Atha_proteasomemutantB_intron_up_Gypsy	TTGACC	50	2.84936	0.0222553	ELRECOREPCRP1;TTGACC	ElRE (Elicitor Responsive Element) core of parsley (P.c.) PR1 genes; consensus sequence of elements W1 and W2 of parsley PR1-1 and PR1-2 promoters; Box W1 and W2 are the binding site of WRKY1 and WRKY2, respectively; ERE; WA box; One of the W boxes found in the Parsley (P.c.) WRKY1 gene promoter; Required for elicitor responsiveness; See S000310; WC box WB box (S000310) and WC box constitute a pa…
Atha_proteasomemutantB_intron_up_Gypsy	cAsTryAsTs	10	11.1125	0.0227625		[Arabidopsis thaliana
Atha_proteasomemutantB_intron_up_Gypsy	CNGTGNTC	30	4.33659	0.0227625	CNGTGNTC
Atha_proteasomemutantB_intron_up_Gypsy	ACCWWCC	40	3.40287	0.0227625	BOXLCOREDCPAL	Consensus of the putative core sequences of box-L-like sequences in carrot (D.c.) PAL1 promoter region; DCMYB1 bound to these sequences in vitro; See also S000136 (Box P), S000137 (Box A), S000138 (Box L); W=A/T
Atha_proteasomemutantB_intron_up_Gypsy	CNNCCGNC	40	3.40287	0.0227625	CNNCCGNC	similar to TCTCCCGCCTCT (tCTCCCGCCtct (AGRIS));
Atha_proteasomemutantB_intron_up_Gypsy	ATCTCNCN	50	2.81329	0.0227625	ATCTCNCN	similar to CCAATCTCACCTAC (ccaATCTCACCtac (PLACE)); similar to CTTATCTCACGTGA (cttATCTCACGtga (PLACE));
Atha_proteasomemutantB_intron_up_Gypsy	CGNNNCTC	50	2.81329	0.0227625	CGNNNCTC	similar to CCTCGTGTCTCCCT (cctCGTGTCTCcct (PLACE)); similar to ACGCGCCTCCTC (aCGCGCCTCctc (PLACE));
Atha_proteasomemutantB_intron_up_Gypsy	GATNGANA	60	2.41905	0.0227625	GATNGANA	similar to ACCGATGGAAAA (accGATGGAAAa (PLACE));
Atha_proteasomemutantB_intron_up_Gypsy	CTGTGNCN	30	4.30161	0.0227887	CTGTGNCN
Atha_proteasomemutantB_intron_up_Gypsy	GGNNGCTA	30	4.30161	0.0227887	GGNNGCTA	similar to TGAGGTTGCTATTG (tgaGGTTGCTAttg (AGRIS));
Atha_proteasomemutantB_intron_up_Gypsy	CNNCGGCN	40	3.38667	0.0227887	CNNCGGCN	similar to AAACTCCGGCCGGC (aaaCTCCGGCCggc (PLACE)); similar to TCGTCGGCA (tCGTCGGCA (AGRIS)); similar to CGGCGGCCTCG (CGGCGGCCtcg (PLACE)); similar to ACGTCGGCA (aCGTCGGCA (AGRIS)); similar to ACGTCGGCT (aCGTCGGCT (AGRIS)); similar to ACGTCGGCC (aCGTCGGCC (AGRIS)); similar to TCGTCGGCT (tCGTCGGCT (AGRIS)); similar to TCGTCGGCC (tCGTCGGCC (AGRIS));
Atha_proteasomemutantB_intron_up_Gypsy	ANCGAGNN	60	2.4027	0.0227887	ANCGAGNN	similar to TTAAACGAGTTA (ttaAACGAGTTa (AGRIS)); similar to GTCATCGAGATGAC (gtcATCGAGATgac (PLACE));
Atha_proteasomemutantB_intron_up_Gypsy	TGTGnnATG	30	4.2672	0.0233594		Zinc [Arabidopsis thaliana
Atha_proteasomemutantB_intron_up_Gypsy	ACACGGG	10	10.4588	0.023605	ACACGGG	DPBF1&2 binding site motif
Atha_proteasomemutantB_intron_up_Gypsy	CAATCATTG	10	10.4588	0.023605	CAATCATTG	ATHB5 binding site motif
Atha_proteasomemutantB_intron_up_Gypsy	CAATGATTG	10	10.4588	0.023605	CAATGATTG	ATHB5 binding site motif
Atha_proteasomemutantB_intron_up_Gypsy	CAATSATTG	10	10.4588	0.023605	ATHB2ATCONSENSUS	Recognition sequence of Arabidopsis Athb-2 protein; Athb-2 protein has a HD-Zip motif (homeodomain (HD) with a closely linked leucine zipper motif (Zip)); See S000317; S=C/G
Atha_proteasomemutantB_intron_up_Gypsy	CNNGAANNNTTCNNG	10	10.4588	0.023605	HSELIKENTACIDICPR1	HSE-like motif in -56 region of acidic PR1 gene of tobacco (N.t.); not found in basic PR1 gene
Atha_proteasomemutantB_intron_up_Gypsy	TACGTGTA	10	10.4588	0.023605	TACGTGTA	ABRE-like binding site motif
Atha_proteasomemutantB_intron_up_Gypsy	AGCANCNT	40	3.32336	0.023605	AGCANCNT	similar to AATAGCAACCTCAG (aatAGCAACCTcag (AGRIS));
Atha_proteasomemutantB_intron_up_Gypsy	CCTTNNTC	50	2.76947	0.023605	CCTTNNTC
Atha_proteasomemutantB_intron_up_Gypsy	NGATCNCN	60	2.37067	0.023605	NGATCNCN
Atha_proteasomemutantB_intron_up_Gypsy	AGCTAGNN	40	3.30791	0.0236625	AGCTAGNN	similar to NGTAGCTAGTGTAT (ngtAGCTAGTGtat (PLACE));
Atha_proteasomemutantB_intron_up_Gypsy	GTTTHGCAA	20	5.82951	0.0241867	ANAERO4CONSENSUS	One of 16 motifs found in silico in promoters of 13 anaerobic genes involved in the fermentative pathway (anaerobic set 1)(Mohanty et al., 2005); Arbitrary named ANAERO4CONSENSUS by the PLACEdb curator; See also S000477, S000478, S000479, S000481; H=A/T/C
Atha_proteasomemutantB_intron_up_Gypsy	ANGNTTGG	50	2.73538	0.0241867	ANGNTTGG
Atha_proteasomemutantB_intron_up_Gypsy	GCCAC	50	2.73538	0.0241867	SORLIP1AT	one of Sequences Over-Represented in Light-Induced Promoters (SORLIPs) in Arabidopsis; Computationally identified phyA-induced motifs; SORLIP 1 is most over-represented, and most statistically singnificant; See also S000483, S000484, S000485, S000486 (all SORLIPs), and also S000487, S000488, S000489, S000490 (all SORLREPs); Over-represented in light-induced cotyledon and root common genes and roo…
Atha_proteasomemutantB_intron_up_Gypsy	NTGGANCA	50	2.73538	0.0241867	NTGGANCA	similar to CGTGGACCAAT (cGTGGACCAat (PLACE));
Atha_proteasomemutantB_intron_up_Gypsy	NTGNTCCA	50	2.72699	0.0243929	NTGNTCCA	similar to ATTGGTCCACG (aTTGGTCCAcg (PLACE));
Atha_proteasomemutantB_intron_up_Gypsy	AACCTACC	10	9.87778	0.0252639	AACCTACC	MYB binding site promoter
Atha_proteasomemutantB_intron_up_Gypsy	TCrCCGGArAw	10	9.87778	0.0252639		At3g14180 [Arabidopsis thaliana
Atha_proteasomemutantB_intron_up_Gypsy	sCGCCGCC	10	9.87778	0.0252639		CRF4 [Arabidopsis thaliana
Atha_proteasomemutantB_intron_up_Gypsy	scGCCGcc	10	9.87778	0.0252639		AT3G23230 [Arabidopsis thaliana
Atha_proteasomemutantB_intron_up_Gypsy	ACGTCNNC	30	4.07176	0.0252639	ACGTCNNC	similar to GCCACGTCGGCC (gccACGTCGGCc (AGRIS)); similar to GCTACGTCGGCT (gctACGTCGGCt (AGRIS)); similar to CCACGTCATCCCA (ccACGTCATCcca (PLACE)); similar to CATACGTCGTCAAT (catACGTCGTCaat (AGRIS)); similar to AATACGTCATCATG (aatACGTCATCatg (AGRIS)); similar to GCAACGTCGGCA (gcaACGTCGGCa (AGRIS)); similar to CATACGTCGTCAA (catACGTCGTCaa (PLACE));
Atha_proteasomemutantB_intron_up_Gypsy	AGGGATG	20	5.64444	0.0252786	AGGGATG	NAC binding site
Atha_proteasomemutantB_intron_up_Gypsy	yGGTCAAc	20	5.64444	0.0252786		WRKY63 [Arabidopsis thaliana
Atha_proteasomemutantB_intron_up_Gypsy	RYCGAC	50	2.69394	0.0252786	CBFHV	Binding site of barley (H.v.) CBF1, and also of barley CBF2; CBF = C-repeat (CRT) binding factors; CBFs are also known as dehydration-responsive element (DRE) binding proteins (DREBs); See also S000411 (SQ=GTCGAC); R=A/G; Y=C/T
Atha_proteasomemutantB_intron_up_Gypsy	CNCCTNNC	50	2.6858	0.0252786	CNCCTNNC	similar to CCCACCTACCCCC (ccCACCTACCccc (PLACE)); similar to CACCTACCCAC (CACCTACCcac (AGRIS)); similar to TCTCACCTACCA (tctCACCTACCa (PLACE)); similar to CACCTAACCAC (CACCTAACcac (AGRIS)); similar to ATTCACCTACCC (attCACCTACCc (PLACE)); similar to CTCCTACCCTC (CTCCTACCctc (AGRIS));
Atha_proteasomemutantB_intron_up_Gypsy	tTGTTGA	50	2.6858	0.0252786		U2AF35B [Arabidopsis thaliana
Atha_proteasomemutantB_intron_up_Gypsy	CCNCTNCC	30	4.04091	0.0252899	CCNCTNCC
Atha_proteasomemutantB_intron_up_Gypsy	GNATATNC	40	3.2036	0.0252899	P1BS	PHR1-binding sequence found in the upstream regions of phosphate starvation responsive genes from several plant species; phr1 (phosphate starvation response 1) gene codes for PHR1 protein related to PSR1 gene in C. reinhardtii
Atha_proteasomemutantB_intron_up_Gypsy	CTNTACTN	50	2.67771	0.0253506	CTNTACTN	similar to ACCCTTTACTTC (accCTTTACTTc (AGRIS)); similar to CATCTTTACTTTAG (catCTTTACTTtag (PLACE));
Atha_proteasomemutantB_intron_up_Gypsy	ANNTCAGC	40	3.175	0.0260964	ANNTCAGC
Atha_proteasomemutantB_intron_up_Gypsy	GTGNCAGN	30	3.9806	0.0262699	GTGNCAGN	similar to AGTGACAGCGTG (aGTGACAGCgtg (PLACE));
Atha_proteasomemutantB_intron_up_Gypsy	yGTACGGwm	10	9.35789	0.0266588		RGL2 [Arabidopsis thaliana
Atha_proteasomemutantB_intron_up_Gypsy	scrCCGmyw	20	5.47077	0.0266588		AT1G75490 [Arabidopsis thaliana
Atha_proteasomemutantB_intron_up_Gypsy	NGTNCCCA	30	3.95111	0.0266588	NGTNCCCA
Atha_proteasomemutantB_intron_up_Gypsy	NCGCTTNN	50	2.62242	0.0274692	NCGCTTNN	similar to TAAGCGCTTACGT (taaGCGCTTACgt (PLACE));
Atha_proteasomemutantB_intron_up_Gypsy	TCANGNAA	60	2.26979	0.0274692	TCANGNAA	similar to AGTCATGCAA (agTCATGCAA (PLACE));
Atha_proteasomemutantB_intron_up_Gypsy	GCGGCAAA	10	8.89	0.0283664	E2FBNTRNR	E2Fb found in the tobacco (N.t.) RNR (Ribonucleotide reductase) gene promoter; Binding site of tobacco E2F; Involved in upregulation of the promoter at G1/S transition; See S000366; dE2F (distal reverse E2F element) important for regulating specific RNR1a gene expression in respsonse to UV-C irradiation; See S000455
Atha_proteasomemutantB_intron_up_Gypsy	dvCKTTGACywww	10	8.89	0.0283664		WRKY20 [Arabidopsis thaliana
Atha_proteasomemutantB_intron_up_Gypsy	yTAGGGCa	10	8.89	0.0283664		TRFL5 [Arabidopsis thaliana
Atha_proteasomemutantB_intron_up_Gypsy	AGCGGG	20	5.30746	0.0283664	BS1EGCCR	BS1 (binding site 1) found in E. gunnii Cinnamoyl-CoA reductase (CCR) gene promoter; nuclear protein binding site; Required for vascular expression
Atha_proteasomemutantB_intron_up_Gypsy	CCAGANNG	30	3.86522	0.0283664	CCAGANNG
Atha_proteasomemutantB_intron_up_Gypsy	ANNTCTCG	40	3.07879	0.0283664	ANNTCTCG
Atha_proteasomemutantB_intron_up_Gypsy	GGCANNAN	60	2.24589	0.0283664	GGCANNAN	similar to TTAGGCAATACTTT (ttaGGCAATACttt (AGRIS)); similar to AGGGGCATAATGGT (aggGGCATAATggt (PLACE));
Atha_proteasomemutantB_intron_up_Gypsy	GCCGMC	30	3.83741	0.0284424	GCCG[A,C]C	ERF6 binding site
Atha_proteasomemutantB_intron_up_Gypsy	AACGCNNN	50	2.57681	0.0289079	AACGCNNN	similar to TKCAACGCAACGAA (tkcAACGCAACgaa (PLACE)); similar to AACGCGTGTC (AACGCGTGtc (PLACE)); similar to GCAACGCAACGCA (gcAACGCAACgca (PLACE));
Atha_proteasomemutantB_intron_up_Gypsy	CGNNNCGN	50	2.57681	0.0289079	CGNNNCGN	similar to GTACGTGGCGCGTA (gtaCGTGGCGCgta (PLACE)); similar to CAACGCAACGAATA (caaCGCAACGAata (PLACE)); similar to ACCGGCGCGGATG (acCGGCGCGGatg (PLACE)); similar to TACCGCCACGTAC (tacCGCCACGTac (PLACE)); similar to CGTGTCGTCCA (CGTGTCGTcca (PLACE)); similar to ATTCGTTGCGTTGM (attCGTTGCGTtgm (PLACE)); similar to CTACGTGGCGGCCT (ctaCGTGGCGGcct (PLACE)); similar to CGCCACGTGTC (CGCCACGTgtc (PLACE));…
Atha_proteasomemutantB_intron_up_Gypsy	CTACNNCA	40	3.05236	0.0289684	CTACNNCA	similar to TCTACGTCAC (tCTACGTCAc (PLACE)); similar to AACCTACCACACTC (aacCTACCACActc (AGRIS));
Atha_proteasomemutantB_intron_up_Gypsy	CCACGTCA	10	8.46667	0.0292444	UPRMOTIFIAT	Motif I in the conserved UPR (unfolded protein response) cis-acting element in Arabidopsis genes coding for SAR1B, HSP-90, SBR-like, Ca-ATPase 4, CNX1, PDI, etc.; See S000429 (CCACGTCATC); See also S000426, S000428, S000429
Atha_proteasomemutantB_intron_up_Gypsy	TGACGTGG	10	8.46667	0.0292444	HEXAT;TGACGTGG	Hex motif; Binding site of Arabidopsis (A.t.) bZIP protein TGA1 and G box binding factor GBF1; TGA1 and members of the GBF family differ in their DNA binding properties; G-Box-like element;TGA1 binding site motif
Atha_proteasomemutantB_intron_up_Gypsy	ktGTACGgh	10	8.46667	0.0292444		SPL5 [Arabidopsis thaliana
Atha_proteasomemutantB_intron_up_Gypsy	ysACGTGkmm	10	8.46667	0.0292444		GBF1 [Arabidopsis thaliana
Atha_proteasomemutantB_intron_up_Gypsy	CAGATCNG	20	5.15362	0.0292444	CAGATCNG
Atha_proteasomemutantB_intron_up_Gypsy	GTCGAC	20	5.15362	0.0292444	CRTDREHVCBF2	Preferred sequence for AP2 transcriptional activator HvCBF2 of barley; Core CRT/DRE motif; HvCBF2 bound to a (G/a)(T/c)CGAC core motif (Xue, 2003); DNA binding is regulated by temperature; This motif was erroneously ID-labeled in PLACEdb as CDTDREHVCBF2, and was corrected on 22 June, 2006
Atha_proteasomemutantB_intron_up_Gypsy	ANCGNCCA	30	3.75634	0.0292444	ANCGNCCA	similar to AACCGACCAAAC (aACCGACCAaac (AGRIS)); similar to TACCGACCATAC (tACCGACCAtac (AGRIS)); similar to GACCGACCAGAC (gACCGACCAgac (AGRIS));
Atha_proteasomemutantB_intron_up_Gypsy	CACCTG	30	3.75634	0.0292444	RAV1BAT;CACCTG	Binding consensus sequence of an Arabidopsis (A.t.) transcription factor, RAV1; RAV1 specifically binds to DNA with bipartite sequence motifs of RAV1-A (CAACA) and RAV1-B (CACCTG); RAV1 protein contain AP2-like and B3-like domains; The AP2-like and B3-like domains recognize the CAACA and CACCTG motifs, respectively; The expression level of RAV1 were relatively high in rosette leaves and roots; Se…
Atha_proteasomemutantB_intron_up_Gypsy	ATCGNNGA	40	3.03932	0.0292444	ATCGNNGA	similar to GATCGATGATC (gATCGATGAtc (PLACE));
Atha_proteasomemutantB_intron_up_Gypsy	GATAAGR	40	3.02638	0.0292444	IBOXCORENT	I-box core motif in the CAMs (conserved DNA modular arrays) associated with light-responsive promoter regions; See S000124 (GATAAG), S000199 (GATAA), S000213
Atha_proteasomemutantB_intron_up_Gypsy	CACTNNTG	40	3.01356	0.0292444	CACTNNTG	similar to TACACTTTTGGAT (taCACTTTTGgat (AGRIS)); similar to TACACTTTTGG (taCACTTTTGg (PLACE)); similar to CTACACTTTTGGAT (ctaCACTTTTGgat (AGRIS));
Atha_proteasomemutantB_intron_up_Gypsy	AGNTGNTG	50	2.56196	0.0292444	AGNTGNTG
Atha_proteasomemutantB_intron_up_Gypsy	CNGGGTTN	30	3.73007	0.0295697	CNGGGTTN
Atha_proteasomemutantB_intron_up_Gypsy	AATNCCNC	40	3.00084	0.0295697	AATNCCNC
Atha_proteasomemutantB_intron_up_Gypsy	ANAGACNC	40	2.98824	0.0298977	ANAGACNC
Atha_proteasomemutantB_intron_up_Gypsy	GNTNTCGA	40	2.98824	0.0298977	GNTNTCGA
Atha_proteasomemutantB_intron_up_Gypsy	CANCNCNC	50	2.52557	0.0299392	CANCNCNC	similar to CAGCTCCCATG (CAGCTCCCatg (PLACE)); similar to CACCAACCCCCCCA (cacCAACCCCCcca (PLACE)); similar to AAGCAACACACAAC (aagCAACACACaac (PLACE));
Atha_proteasomemutantB_intron_up_Gypsy	sAwAARGTgr	20	5.00845	0.0301528		DOF5.7 [Arabidopsis thaliana
Atha_proteasomemutantB_intron_up_Gypsy	wTTACCGy	20	5.00845	0.0301528		AT5G47660 [Arabidopsis thaliana
Atha_proteasomemutantB_intron_up_Gypsy	GNNNGCGA	40	2.96333	0.0305614	GNNNGCGA
Atha_proteasomemutantB_intron_up_Gypsy	TTTGTCsywwT	10	8.08182	0.0308646		ID1 [Zea mays
Atha_proteasomemutantB_intron_up_Gypsy	AACAACC	30	3.65342	0.0308646	AACAACC	MYB4 binding site motif
Atha_proteasomemutantB_intron_up_Gypsy	AGATCCAA	20	4.93889	0.0309061	AGMOTIFNTMYB2	AG-motif found at -114 of the promoter of NtMyb2 gene; NtMyb2 is a regulator of the tobacco retrotransposon Tto1 and the defence-related gene phenylalanine ammonia lyase (PAL), which are induced by various stress such as wounding or elicitor treatment; AGP1 (GATA-type zinc finger protein) binding site
Atha_proteasomemutantB_intron_up_Gypsy	CANCNACA	50	2.49719	0.030945	CANCNACA
Atha_proteasomemutantB_intron_up_Gypsy	AGNTTNTC	60	2.17271	0.0310512	AGNTTNTC
Atha_proteasomemutantB_intron_up_Gypsy	CCNCNCNC	40	2.92675	0.0315163	CCNCNCNC	similar to CTACCACACTCTCA (ctaCCACACTCtca (AGRIS)); similar to ATGCCGCGCCCATG (atgCCGCGCCCatg (PLACE));
Atha_proteasomemutantB_intron_up_Gypsy	ANNCATAG	50	2.48324	0.0315163	ANNCATAG	similar to GCTAGTCATAGATT (gctAGTCATAGatt (AGRIS));
Atha_proteasomemutantB_intron_up_Gypsy	AACGTT	40	2.90286	0.0320365	ACGTTBOX	T-box according to the nomenclature of ACGT elements by Foster et al. (FASEB J 8:192-200 (1994)); One of ACGT elements; See also ACGTABOX (S000130), ACGTCBOX (S000131), and CACGTGMOTIF (S000042)
Atha_proteasomemutantB_intron_up_Gypsy	NTGCAGNA	40	2.90286	0.0320365	NTGCAGNA
Atha_proteasomemutantB_intron_up_Gypsy	NTNCTGCA	40	2.90286	0.0320365	NTNCTGCA
Atha_proteasomemutantB_intron_up_Gypsy	ANCGTNNG	50	2.46944	0.0320365	ANCGTNNG	similar to AAGCGTAAGT (aAGCGTAAGt (PLACE)); similar to GTTACCGTTTGGTA (gttACCGTTTGgta (PLACE)); similar to GTAACGTTTGTTA (gtAACGTTTGtta (PLACE));
Atha_proteasomemutantB_intron_up_Gypsy	GATAAG	50	2.46944	0.0320365	IBOX;GATAAG	I box; I-box; Conserved sequence upstream of light-regulated genes; Sequence found in the promoter region of rbcS of tomato and Arabidopsis; I box (Giuliano et al. 1988); Binding site of LeMYB1, that is a member of a novel class of myb-like proteins; LeMYBI act as a transcriptional activator;Ibox promoter motif
Atha_proteasomemutantB_intron_up_Gypsy	CANNTNCC	60	2.15081	0.032088	CANNTNCC	similar to CCATATGCCATG (cCATATGCCatg (PLACE)); similar to TCTCACCTACCA (tctCACCTACCa (PLACE)); similar to GACCACGTCCCTTA (gacCACGTCCCtta (AGRIS)); similar to ATTCACCTACCC (attCACCTACCc (PLACE)); similar to CCCACCTACCCCC (ccCACCTACCccc (PLACE)); similar to CACCTACCCAC (CACCTACCcac (AGRIS)); similar to CAGCTCCCATG (CAGCTCCCatg (PLACE)); similar to GCCACGTGCCGCC (gcCACGTGCCgcc (PLACE));
Atha_proteasomemutantB_intron_up_Gypsy	mgGAwwTCcw	10	7.73043	0.0322683		GPRI1 [Arabidopsis thaliana
Atha_proteasomemutantB_intron_up_Gypsy	AGCAGC	30	3.556	0.032353	ANAERO2CONSENSUS	One of 16 motifs found in silico in promoters of 13 anaerobic genes involved in the fermentative pathway (anaerobic set 1)(Mohanty et al., 2005); Arbitrary named ANAERO2CONSENSUS by the PLACEdb curator; See also S000477, S000479, S000480, S000481
Atha_proteasomemutantB_intron_up_Gypsy	GNNGGANC	50	2.4558	0.032353	GNNGGANC	similar to CCAGTGGGACCA (ccaGTGGGACCa (PLACE));
Atha_proteasomemutantB_intron_up_Gypsy	CNNTCNAC	60	2.13788	0.0328196	CNNTCNAC	similar to GCGTTCTACGC (gCGTTCTACgc (AGRIS)); similar to GCGTTCCACGC (gCGTTCCACgc (AGRIS)); similar to GCGTTCAACGC (gCGTTCAACgc (AGRIS)); similar to GCGTTCGACGC (gCGTTCGACgc (AGRIS)); similar to CCCCATTCAACT (cccCATTCAACt (PLACE));
Atha_proteasomemutantB_intron_up_Gypsy	AGNTNTAC	50	2.44231	0.0330462	AGNTNTAC
Atha_proteasomemutantB_intron_up_Gypsy	CANGTGTC	20	4.67895	0.0338691	CANGTGTC	similar to TCCACGTGTCTCC (tcCACGTGTCtcc (PLACE)); similar to CGCACGTGTCCGC (cgCACGTGTCcgc (PLACE)); similar to GCCACGTGTCC (gcCACGTGTCc (PLACE)); similar to CACGTGTCCAC (CACGTGTCcac (AGRIS)); similar to CGCCACGTGTCC (cgcCACGTGTCc (PLACE)); similar to TGCCACGTGTCA (tgcCACGTGTCa (PLACE));
Atha_proteasomemutantB_intron_up_Gypsy	CANNTAAG	50	2.42896	0.0338691	CANNTAAG	similar to TTCCAAATAAGGAA (ttcCAAATAAGgaa (AGRIS)); similar to TACCAATTAAGGTA (tacCAATTAAGgta (AGRIS)); similar to CCATATAAGG (cCATATAAGg (AGRIS)); similar to TACCAAATAAGGAA (tacCAAATAAGgaa (AGRIS)); similar to CCAATTAAGG (cCAATTAAGg (AGRIS)); similar to TTCCATATAAGGCA (ttcCATATAAGgca (AGRIS)); similar to TACCAAATAAGGTA (tacCAAATAAGgta (AGRIS)); similar to CCATTTAAGG (cCATTTAAGg (AGRIS)); similar…
Atha_proteasomemutantB_intron_up_Gypsy	TTNCGTA	40	2.8448	0.0339209	TTNCGTA	NAC binding site
Atha_proteasomemutantB_intron_up_Gypsy	GGNTNCAC	30	3.48627	0.0340258	GGNTNCAC	similar to AAAGGGTCCACTTG (aaaGGGTCCACttg (AGRIS));
Atha_proteasomemutantB_intron_up_Gypsy	CTCACNTN	40	2.83347	0.0340258	CTCACNTN	similar to ATTCTCACCTACCA (attCTCACCTAcca (PLACE)); similar to ATCTCACCTACCA (atCTCACCTAcca (PLACE)); similar to TATCTCACGTGATG (tatCTCACGTGatg (PLACE));
Atha_proteasomemutantB_intron_up_Gypsy	CTGACY	40	2.83347	0.0340258	WBOXNTCHN48	W box identified in the region between -125 and -69 of a tobacco class I basic chitinase gene CHN48; NtWRKY1, NtWRKY2 and NtWRKY4 bound to W box; NtWRKYs possibly involved in elicitor-respsonsive transcription of defense genes in tobacco; Y=C/T; see also S000442 (TGACT) and S000447 (TGAC)
Atha_proteasomemutantB_intron_up_Gypsy	GTNCTCTN	40	2.83347	0.0340258	GTNCTCTN
Atha_proteasomemutantB_intron_up_Gypsy	ACGNANGN	50	2.41576	0.0340258	ACGNANGN	similar to TGACGTATGTGCT (tgACGTATGTgct (PLACE)); similar to TTACGCAAGCAAT (ttACGCAAGCaat (PLACE)); similar to CTGACGTATGTGCT (ctgACGTATGTgct (PLACE)); similar to ACGTAAGCGCT (ACGTAAGCgct (PLACE)); similar to CTGACGTAAGGGAT (ctgACGTAAGGgat (PLACE)); similar to CGTACGTAAGCGCT (cgtACGTAAGCgct (PLACE));
Atha_proteasomemutantB_intron_up_Gypsy	CNCNCCNC	40	2.81107	0.0348962	CNCNCCNC	similar to GGCCTCGCCACG (ggcCTCGCCACg (PLACE)); similar to ACGCGCCTCCTC (aCGCGCCTCctc (PLACE));
Atha_proteasomemutantB_intron_up_Gypsy	wwkATtCbsy	40	2.81107	0.0348962		AT3G24120 [Arabidopsis thaliana
Atha_proteasomemutantB_intron_up_Gypsy	CGCCGcCr	10	7.112	0.0354342		PK19363.1 [Cannabis sativa
Atha_proteasomemutantB_intron_up_Gypsy	YCTCGTAC	10	7.112	0.0354342		SMZ_ARATH [Arabidopsis thaliana
Atha_proteasomemutantB_intron_up_Gypsy	cGCCGCCr	10	7.112	0.0354342		0100010458 [Ostreococcus tauri
Atha_proteasomemutantB_intron_up_Gypsy	hsacgTGkm	20	4.50127	0.0354342		bZIP68 [Arabidopsis thaliana
Atha_proteasomemutantB_intron_up_Gypsy	GCAGNNAA	40	2.78902	0.0354342	GCAGNNAA
Atha_proteasomemutantB_intron_up_Gypsy	AAGGANNC	40	2.77813	0.0354342	AAGGANNC	similar to TGGAAGGATTCAAG (tggAAGGATTCaag (AGRIS));
Atha_proteasomemutantB_intron_up_Gypsy	GNGNACNC	40	2.77813	0.0354342	GNGNACNC	similar to CGTGAGGACACGCG (cgtGAGGACACgcg (PLACE)); similar to CAGGGGCACACTGG (cagGGGCACACtgg (PLACE)); similar to CAAGTGGACCCTTT (caaGTGGACCCttt (AGRIS));
Atha_proteasomemutantB_intron_up_Gypsy	CAGNNGTN	50	2.38978	0.0354342	CAGNNGTN
Atha_proteasomemutantB_intron_up_Gypsy	CGTNNANG	50	2.38338	0.0354342	CGTNNANG	similar to TGTCGTCCATGCAT (tgtCGTCCATGcat (PLACE)); similar to CGTCAATGAAT (CGTCAATGaat (AGRIS)); similar to CGTCGTCAATGACG (cgtCGTCAATGacg (AGRIS)); similar to CGTCCATGCAT (CGTCCATGcat (PLACE)); similar to CGTGCAAGCCC (CGTGCAAGccc (PLACE)); similar to CGTCAATGAA (CGTCAATGaa (PLACE));
Atha_proteasomemutantB_intron_up_Gypsy	CCNNCACN	50	2.37701	0.0354342	CCNNCACN	similar to AGGCCGCCACGTAG (aggCCGCCACGtag (PLACE));
Atha_proteasomemutantB_intron_up_Gypsy	CNCTNNCC	50	2.37701	0.0354342	CNCTNNCC	similar to CACTGGCCGCC (CACTGGCCgcc (PLACE));
Atha_proteasomemutantB_intron_up_Gypsy	AANCGTNT	50	2.36436	0.0363069	AANCGTNT	similar to ATAAAACGTGTGTA (ataAAACGTGTgta (PLACE));
Atha_proteasomemutantB_intron_up_Gypsy	ATGNNTCC	40	2.75659	0.0364131	ATGNNTCC
Atha_proteasomemutantB_intron_up_Gypsy	CANGTCNC	30	3.35472	0.036553	CANGTCNC	similar to TGCCATGTCTCTCA (tgcCATGTCTCtca (PLACE)); similar to TCACAAGTCTCCTC (tcaCAAGTCTCctc (PLACE)); similar to GACCACGTCCCTTA (gacCACGTCCCtta (AGRIS)); similar to TCCACGTCTCTCC (tcCACGTCTCtcc (PLACE));
Atha_proteasomemutantB_intron_up_Gypsy	ATNNNCGC	40	2.74595	0.0366766	ATNNNCGC	similar to ATTCGCGCATT (ATTCGCGCatt (PLACE)); similar to CCCATCCGCGCCGG (cccATCCGCGCcgg (PLACE)); similar to CATGGGCGCGG (cATGGGCGCgg (PLACE)); similar to AATTACCGC (aATTACCGC (PLACE)); similar to ATTCCCGCATT (ATTCCCGCatt (PLACE));
Atha_proteasomemutantB_intron_up_Gypsy	CGNNAGNG	40	2.74595	0.0366766	CGNNAGNG	similar to ACGTAAGCGCTT (aCGTAAGCGctt (PLACE)); similar to TTACGTCAGTGG (ttaCGTCAGTGg (PLACE)); similar to TGACGTAAGGGATG (tgaCGTAAGGGatg (PLACE));
Atha_proteasomemutantB_intron_up_Gypsy	SCGAYNRNNNNNNNNNNNNNNNHD	50	2.35185	0.0367195	PRECONSCRHSP70A	Consensus sequence of PRE (plastid response element) in the promoters of HSP70A in Chlamydomonas; Involved in induction of HSP70A gene by both MgProto and light; S=G/C; Y=C/T; R=A/G; H=T/C/A; D=A/T/G
Atha_proteasomemutantB_intron_up_Gypsy	rrcAMGCaAy	10	6.83846	0.0368703		anac058 [Arabidopsis thaliana
Atha_proteasomemutantB_intron_up_Gypsy	NCNTTGCA	40	2.73538	0.0368703	NCNTTGCA	similar to CGCGCGTTGCACGC (cgcGCGTTGCAcgc (AGRIS)); similar to GCGTTGCACGC (GCGTTGCAcgc (AGRIS));
Atha_proteasomemutantB_intron_up_Gypsy	ANCNNTCG	50	2.34565	0.0368703	ANCNNTCG
Atha_proteasomemutantB_intron_up_Gypsy	CTTTGANC	30	3.31304	0.0372643	CTTTGANC
Atha_proteasomemutantB_intron_up_Gypsy	CNTTCACN	40	2.7249	0.0372643	CNTTCACN
Atha_proteasomemutantB_intron_up_Gypsy	CACGTG	20	4.33659	0.0374518	CACGTGMOTIF;CACGTG	CACGTG motif; G-box; Binding site of Arabidopsis GBF4; C. roseus G-box binding factor 1 (CrGBF1) and 1 (CrGBF2) can act as transcriptional repressors of the Str promoter via direct interaction with the G-box; See S000345; Essential for expression of beta-phaseolin gene during embryogenesis in bean, tobacco, Arabidopsis; Tomato Pti4 (ERF) regulates defense-related gene expression via GCC box and n…
Atha_proteasomemutantB_intron_up_Gypsy	NCACGTGN	20	4.33659	0.0374518	NCACGTGN	similar to CCACGTGGCCA (CCACGTGGcca (PLACE)); similar to GGACACGTGGC (ggACACGTGGc (PLACE)); similar to CGCCACGTGTCC (cgCCACGTGTcc (PLACE)); similar to GCCACGTGGC (gCCACGTGGc (PLACE)); similar to ACCACGTGGC (aCCACGTGGc (PLACE)); similar to ATCTCACGTGATG (atcTCACGTGAtg (PLACE)); similar to TCCACGTGGT (tCCACGTGGt (PLACE)); similar to GCCACGTGCC (gCCACGTGCc (PLACE)); similar to TGACACGTGGCA (tgACACGT…
Atha_proteasomemutantB_intron_up_Gypsy	ANGCAAAG	30	3.29259	0.0374518	ANGCAAAG	similar to TCTAAGCAAAGTCT (tctAAGCAAAGtct (PLACE));
Atha_proteasomemutantB_intron_up_Gypsy	TCNTGGNA	40	2.7145	0.0374518	TCNTGGNA	similar to TCATGGTAACA (TCATGGTAaca (PLACE));
Atha_proteasomemutantB_intron_up_Gypsy	CCTNTNTA	50	2.32723	0.0374518	CCTNTNTA	similar to AGGCCTATATAGG (aggCCTATATAgg (AGRIS)); similar to TTTCCTATTTAGGT (tttCCTATTTAggt (AGRIS)); similar to TCCTTTGTAAAC (tCCTTTGTAaac (AGRIS)); similar to CCTTTATAGG (CCTTTATAgg (AGRIS)); similar to AGGCCTTTATAGG (aggCCTTTATAgg (AGRIS)); similar to CCTATATAGG (CCTATATAgg (AGRIS)); similar to AGGCCTATTTAGG (aggCCTATTTAgg (AGRIS)); similar to TTTCCTTTTTAGGC (tttCCTTTTTAggc (AGRIS)); similar t…
Atha_proteasomemutantB_intron_up_Gypsy	AANTCNTC	60	2.05154	0.0374518	AANTCNTC	similar to TTGAAGTCATCAAA (ttgAAGTCATCaaa (PLACE));
Atha_proteasomemutantB_intron_up_Gypsy	mGCCGCCg	10	6.58519	0.037798		ORA59 [Arabidopsis thaliana
Atha_proteasomemutantB_intron_up_Gypsy	ybAcgTGkmm	10	6.58519	0.037798		GBF3 [Arabidopsis thaliana
Atha_proteasomemutantB_intron_up_Gypsy	GATCNTGN	40	2.69394	0.037798	GATCNTGN
Atha_proteasomemutantB_intron_up_Gypsy	TCTCTNAA	40	2.69394	0.037798	TCTCTNAA	similar to ATGTCTCTCAATTG (atgTCTCTCAAttg (PLACE));
Atha_proteasomemutantB_intron_up_Gypsy	CNTATCAN	50	2.3151	0.037798	CNTATCAN	similar to GCGTATCACGC (gCGTATCACgc (AGRIS));
Atha_proteasomemutantB_intron_up_Gypsy	GNCAACNN	60	2.03588	0.0379755	GNCAACNN
Atha_proteasomemutantB_intron_up_Gypsy	AANANGCG	30	3.25244	0.0380115	AANANGCG
Atha_proteasomemutantB_intron_up_Gypsy	CACNCATN	40	2.68377	0.0380115	CACNCATN	similar to GTCCACACATGGAT (gtcCACACATGgat (AGRIS));
Atha_proteasomemutantB_intron_up_Gypsy	GCCGCC	20	4.23333	0.0384975	GCCCORE;GCCGCC	Core of GCC-box found in many pathogen-responsive genes such as PDF1.2, Thi2.1, and PR4; Has been shown to function as ethylene-responsive element; See S000036, S000232, S000332; Appears to play important roles in regulating jasmonate-responsive gene expression; Tomato Pti4 (ERF) regulates defence-related gene expression via GCC box and non-GCC box cis elements (Myb1 (GTTAGTT) and G-box(CACGTG));…
Atha_proteasomemutantB_intron_up_Gypsy	GACTTNAA	30	3.23273	0.0384975	GACTTNAA	similar to GATGACTTCAAACA (gatGACTTCAAaca (PLACE));
Atha_proteasomemutantB_intron_up_Gypsy	GCGCNNNA	30	3.23273	0.0384975	GCGCNNNA
Atha_proteasomemutantB_intron_up_Gypsy	aTwRCGTAAw	10	6.35	0.0397402		NST1 [Arabidopsis thaliana
Atha_proteasomemutantB_intron_up_Gypsy	ACAGAGNG	20	4.13488	0.0402856	ACAGAGNG
Atha_proteasomemutantB_intron_up_Gypsy	AAGAGAGN	40	2.63407	0.0402856	AAGAGAGN
Atha_proteasomemutantB_intron_up_Gypsy	CNCNTCTC	40	2.63407	0.0402856	CNCNTCTC	similar to TCCACGTCTCTCC (tcCACGTCTCtcc (PLACE));
Atha_proteasomemutantB_intron_up_Gypsy	GCANNAGA	40	2.63407	0.0402856	GCANNAGA
Atha_proteasomemutantB_intron_up_Gypsy	CNCANNTC	60	2.00526	0.0402856	CNCANNTC	similar to CCTCACAAGTCTCC (cctCACAAGTCtcc (PLACE)); similar to GAACTCATGTCGGT (gaaCTCATGTCggt (AGRIS)); similar to ACACACGTCAA (aCACACGTCaa (PLACE)); similar to GTACACACTTCTT (gtaCACACTTCtt (PLACE)); similar to CACATGTCCAC (CACATGTCcac (AGRIS));
Atha_proteasomemutantB_intron_up_Gypsy	AANCGCGT	10	6.13103	0.0409328	AANCGCGT
Atha_proteasomemutantB_intron_up_Gypsy	CCNNNNNNNNNNNNCCACG	10	6.13103	0.0409328	UPRMOTIFIIAT	Motif II in the conserved UPR (unfolded protein response) cis-acting element in Arabidopsis genes coding for SAR1B, HSP-90, SBR-like, Ca-ATPase 4, CNX1, PDI, etc.; See S000425, S000428, S000429
Atha_proteasomemutantB_intron_up_Gypsy	arGTCAAmrc	10	6.13103	0.0409328		WRKY43-isoform1 [Arabidopsis thaliana
Atha_proteasomemutantB_intron_up_Gypsy	GrCrGTTr	20	4.08736	0.0409328		AtMYB77 [Arabidopsis thaliana
Atha_proteasomemutantB_intron_up_Gypsy	TAACGTA	20	4.08736	0.0409328	GARE2OSREP1	Gibberellin-responsive element (GARE) found in the promoter region of a cystein proteinase (REP-1) gene in rice; See S000020
Atha_proteasomemutantB_intron_up_Gypsy	ATGGCNNC	30	3.15621	0.0409328	ATGGCNNC
Atha_proteasomemutantB_intron_up_Gypsy	CAAGTNNG	40	2.61471	0.0409328	CAAGTNNG	similar to TCCAAGTTGGA (tcCAAGTTGGa (PLACE));
Atha_proteasomemutantB_intron_up_Gypsy	NTGATCAN	40	2.61471	0.0409328	NTGATCAN	similar to GTTTTGATCAAAAC (gttTTGATCAAaac (PLACE)); similar to GTGATCACGTG (GTGATCACgtg (PLACE));
Atha_proteasomemutantB_intron_up_Gypsy	ACNCGNNG	40	2.60513	0.0409328	ACNCGNNG	similar to GACACGTGGA (gACACGTGGa (PLACE)); similar to TGACACGTGGCA (tgACACGTGGca (PLACE)); similar to GGACGCGTGGC (ggACGCGTGGc (PLACE)); similar to GGACACGTGGC (ggACACGTGGc (PLACE)); similar to GGACACGTGGCG (ggACACGTGGcg (PLACE)); similar to GACACGTTGC (gACACGTTGc (PLACE)); similar to GAGACACGAGG (gagACACGAGG (PLACE)); similar to GACACGTAGA (gACACGTAGa (PLACE));
Atha_proteasomemutantB_intron_up_Gypsy	GCGANANN	50	2.25063	0.0409328	GCGANANN
Atha_proteasomemutantB_intron_up_Gypsy	AGCCAC	30	3.1193	0.0414856	AGCCAC	SORLIP1
Atha_proteasomemutantB_intron_up_Gypsy	GNAACCCN	30	3.1193	0.0414856	GNAACCCN
Atha_proteasomemutantB_intron_up_Gypsy	CGGATA	30	3.10116	0.0422322	REBETALGLHCB21	REbeta found in Lemna gibba Lhcb21 gene promoter; Located at -114 to -109; A GATA sequence created at a position six nucleotides upstream could replace the function of REbeta; Required for phytochrome regulation; See S000362
Atha_proteasomemutantB_intron_up_Gypsy	CGTCANNN	50	2.22807	0.042491	CGTCANNN	similar to CGTCGTCAATGACG (cgtCGTCAATGacg (AGRIS)); similar to GGTCGTCATCAATG (ggtCGTCATCAatg (PLACE)); similar to GCGTCACACGC (gCGTCACACgc (AGRIS)); similar to ACGCGTCATCTCGA (acgCGTCATCTcga (PLACE)); similar to ACGTCATAGA (aCGTCATAGa (PLACE)); similar to TTTCGTCATTT (tttCGTCATTT (PLACE)); similar to CGTCAATGAA (CGTCAATGaa (PLACE)); similar to GCGTCAAACGC (gCGTCAAACgc (AGRIS)); similar to CGTCAT…
Atha_proteasomemutantB_intron_up_Gypsy	TGACG	50	2.22807	0.042491	ASF1MOTIFCAMV	ASF-1 binding site in CaMV 35S promoter; ASF-1 binds to two TGACG motifs; See S000023 (AS1); Found in HBP-1 binding site of wheat histone H3 gene; TGACG motifs are found in many promoters and are involved in transcriptional activation of several genes by auxin and/or salicylic acid; May be relevant to light regulation; Binding site of tobacco TGA1a; TGA1a and b show homology to CREB; TGA6 is a ne…
Atha_proteasomemutantB_intron_up_Gypsy	mCACGTGk	10	5.92667	0.042554		LOC_Os05g36160 [Oryza sativa
Atha_proteasomemutantB_intron_up_Gypsy	wTwwAAAATTYAAAw	10	5.92667	0.042554		SOL1_ARATH [Arabidopsis thaliana
Atha_proteasomemutantB_intron_up_Gypsy	CAGNGNAA	40	2.56751	0.042554	CAGNGNAA
Atha_proteasomemutantB_intron_up_Gypsy	CATGNNCA	40	2.55827	0.0428342	CATGNNCA	similar to CACATGTCCACAC (caCATGTCCAcac (AGRIS));
Atha_proteasomemutantB_intron_up_Gypsy	CTCTNCNC	40	2.55827	0.0428342	CTCTNCNC	similar to CTCCTCTACACTTT (ctcCTCTACACttt (AGRIS));
Atha_proteasomemutantB_intron_up_Gypsy	GGTTCNTN	40	2.55827	0.0428342	GGTTCNTN
Atha_proteasomemutantB_intron_up_Gypsy	CCACNNCN	50	2.21144	0.0432959	CCACNNCN	similar to TAACCACTACGTGC (taaCCACTACGtgc (AGRIS)); similar to CCACGTCATC (CCACGTCAtc (PLACE)); similar to CCACGTCANCG (CCACGTCAncg (PLACE)); similar to TCCACGTCTC (tCCACGTCTc (PLACE)); similar to TCCACGTCGA (tCCACGTCGa (PLACE)); similar to CGACCACGTCCCTT (cgaCCACGTCCctt (AGRIS)); similar to CCACGTCACCA (CCACGTCAcca (PLACE)); similar to GCCACGTCA (gCCACGTCA (PLACE)); similar to TCACCACGTCA (tcaCC…
Atha_proteasomemutantB_intron_up_Gypsy	GAGCNTAN	30	3.048	0.0436649	GAGCNTAN
Atha_proteasomemutantB_intron_up_Gypsy	ryAmgywayc	20	3.90769	0.0437763		ANAC100 [Arabidopsis thaliana
Atha_proteasomemutantB_intron_up_Gypsy	wGTACkaym	20	3.90769	0.0437763		SPL7 [Arabidopsis thaliana
Atha_proteasomemutantB_intron_up_Gypsy	GTTGNGNA	40	2.54	0.0437763	GTTGNGNA
Atha_proteasomemutantB_intron_up_Gypsy	ANNTGCNC	50	2.2005	0.0438018	ANNTGCNC	similar to GATACATGCCCCTT (gatACATGCCCctt (PLACE)); similar to GATACATGCCCCCT (gatACATGCCCcct (AGRIS));
Atha_proteasomemutantB_intron_up_Gypsy	CAATNATTG	10	5.73548	0.0438058	ATHB5ATCORE	Consensus binding sequence for Arabidopsis (A.T.) class I HDzip (Homeodomein-leucine zipper) protein, ATHB5; ATHB5 protein forms dimers in solution; ATHB5 and ATHB6 exhibit identical DNA binding specificities; ATHB5 forms heterodimers with other class I HDzip proteins; See also S000475
Atha_proteasomemutantB_intron_up_Gypsy	CGsCGCCr	10	5.73548	0.0438058		LOC_Os05g41760 [Oryza sativa
Atha_proteasomemutantB_intron_up_Gypsy	GGWAGGGT	10	5.73548	0.0438058	AMMORESIIUDCRNIA1	Motifs (IIU and IID) found in the Chlamydomonas (C.R.) Nia1 gene promoter; Involved in ammonium-response; Located between -231 and -219 and also between -76 and -65; Involved in Nia1 transcription activation; W=T/A
Atha_proteasomemutantB_intron_up_Gypsy	SCATGCAW	20	3.86522	0.0438058		FUS3 [Arabidopsis thaliana
Atha_proteasomemutantB_intron_up_Gypsy	AGGTCA	30	3.01356	0.0438058	QELEMENTZMZM13	Q(quantitative)-element in maize (Z.m.) ZM13 gene promoter; Found at -107 to -102; Involved in expression enhancing activity; ZM13 is a maize homolog of tomato LAT52 gene; ZM13 is a pollen-specific maize gene
Atha_proteasomemutantB_intron_up_Gypsy	CNACNACC	30	3.01356	0.0438058	CNACNACC
Atha_proteasomemutantB_intron_up_Gypsy	ACCNNTCA	40	2.52199	0.0438058	ACCNNTCA	similar to CTTACCTTTCATGG (cttACCTTTCAtgg (PLACE));
Atha_proteasomemutantB_intron_up_Gypsy	GNGTGANA	40	2.52199	0.0438058	GNGTGANA	similar to CGCGCGTGACACGC (cgcGCGTGACAcgc (AGRIS)); similar to ACAGCGTGAAACTT (acaGCGTGAAActt (PLACE)); similar to GCGTGAGACGC (GCGTGAGAcgc (AGRIS)); similar to CGCGCGTGAGACGC (cgcGCGTGAGAcgc (AGRIS)); similar to GCGTGAAACGC (GCGTGAAAcgc (AGRIS)); similar to GCGTGACACGC (GCGTGACAcgc (AGRIS)); similar to GCGTGATACGC (GCGTGATAcgc (AGRIS)); similar to CGCGCGTGATACGC (cgcGCGTGATAcgc (AGRIS)); similar…
Atha_proteasomemutantB_intron_up_Gypsy	CGTGNNTN	50	2.19506	0.0438058	CGTGNNTN	similar to CCTCGTGTCTCCCT (cctCGTGTCTCcct (PLACE)); similar to CTACGTGCCTTCTG (ctaCGTGCCTTctg (AGRIS));
Atha_proteasomemutantB_intron_up_Gypsy	GANTNCGN	50	2.18966	0.0438058	GANTNCGN	similar to AGAGATTACGTAA (agaGATTACGTaa (PLACE)); similar to AATGAATACGTCAT (aatGAATACGTcat (AGRIS)); similar to AGAGATTACGTAAA (agaGATTACGTaaa (PLACE));
Atha_proteasomemutantB_intron_up_Gypsy	ACNGTNCA	30	2.99663	0.0444151	ACNGTNCA	similar to GCAACGGTCCAG (gcaACGGTCCAg (PLACE)); similar to ATTACTGTTCATAA (attACTGTTCAtaa (PLACE));
Atha_proteasomemutantB_intron_up_Gypsy	CAAAACGC	10	5.55625	0.0452458	CDA1ATCAB2	CDA-1 (CAB2 DET1-associated factor 1) binding site in DtRE (dark response element) f of chlorophyll a/b-binding protein2 (CAB2) gene in Arabidopsis
Atha_proteasomemutantB_intron_up_Gypsy	wTTTrAATwTTtwAW	10	5.55625	0.0452458		At2g20110 [Arabidopsis thaliana
Atha_proteasomemutantB_intron_up_Gypsy	CANAGAGA	30	2.96333	0.0452458	CANAGAGA
Atha_proteasomemutantB_intron_up_Gypsy	CCGGNNNC	30	2.96333	0.0452458	CCGGNNNC	similar to GCACCGGTGGCA (gcaCCGGTGGCa (PLACE)); similar to CCCGGGGCC (cCCGGGGCC (PLACE));
Atha_proteasomemutantB_intron_up_Gypsy	AGNGNTTC	40	2.48671	0.0452458	AGNGNTTC
Atha_proteasomemutantB_intron_up_Gypsy	ANANCACC	40	2.48671	0.0452458	ANANCACC
Atha_proteasomemutantB_intron_up_Gypsy	CCAATC	40	2.48671	0.0452458	CCAATC	GPIR1/GPIR2 binding site
Atha_proteasomemutantB_intron_up_Gypsy	CCATTG	40	2.48671	0.0452458	CCATTG	LFY consensus binding site motif
Atha_proteasomemutantB_intron_up_Gypsy	ACCAGT	30	2.94696	0.045782		bHLH64 [Arabidopsis thaliana
Atha_proteasomemutantB_intron_up_Gypsy	ACCNACCN	30	2.94696	0.045782	ACCNACCN	similar to AACCGACCTAAC (aACCGACCTaac (AGRIS)); similar to CTAACCTACCACAC (ctaACCTACCAcac (AGRIS)); similar to CCACCAACCCCC (ccACCAACCCcc (PLACE)); similar to CTCACCTACCAATT (ctcACCTACCAatt (PLACE)); similar to CTAACCTACCATCT (ctaACCTACCAtct (PLACE)); similar to CTCACCTACCA (ctcACCTACCA (PLACE)); similar to TTCACCTACCCATT (ttcACCTACCCatt (PLACE)); similar to TACCGACCTTAC (tACCGACCTtac (AGRIS)); s…
Atha_proteasomemutantB_intron_up_Gypsy	GTGNGNGA	30	2.94696	0.045782	GTGNGNGA
Atha_proteasomemutantB_intron_up_Gypsy	CNAGCNGN	40	2.46944	0.0460343	CNAGCNGN
Atha_proteasomemutantB_intron_up_Gypsy	TAGATCTG	10	5.38788	0.0460647		GATA10 [Arabidopsis thaliana
Atha_proteasomemutantB_intron_up_Gypsy	sGCCGcCr	10	5.38788	0.0460647		ATERF13 [Arabidopsis thaliana
Atha_proteasomemutantB_intron_up_Gypsy	tAGATCTG	10	5.38788	0.0460647		GATA11 [Arabidopsis thaliana
Atha_proteasomemutantB_intron_up_Gypsy	CGNGAATN	30	2.93077	0.0460647	CGNGAATN
Atha_proteasomemutantB_intron_up_Gypsy	GGCGNNNC	30	2.93077	0.0460647	GGCGNNNC	similar to TTAGGCGGCTCTTA (ttaGGCGGCTCtta (PLACE)); similar to CGTGGCGAGGCCGC (cgtGGCGAGGCcgc (PLACE)); similar to TGGCGGCTCTTA (tGGCGGCTCtta (PLACE));
Atha_proteasomemutantB_intron_up_Gypsy	AGTGCNNA	30	2.91475	0.0460647	AGTGCNNA
Atha_proteasomemutantB_intron_up_Gypsy	CAAGNCNA	40	2.4609	0.0460647	CAAGNCNA	similar to GTGCAAGCCCAAAG (gtgCAAGCCCAaag (PLACE));
Atha_proteasomemutantB_intron_up_Gypsy	CCCCNNAN	40	2.4609	0.0460647	CCCCNNAN	similar to ATGCCCCACAGTGT (atgCCCCACAGtgt (PLACE)); similar to AAACCCCAAAAAAA (aaaCCCCAAAAaaa (AGRIS));
Atha_proteasomemutantB_intron_up_Gypsy	ANCACNAC	40	2.45241	0.0460647	ANCACNAC	similar to CTAACCACTACGTG (ctaACCACTACgtg (AGRIS));
Atha_proteasomemutantB_intron_up_Gypsy	CTTNCCNA	40	2.45241	0.0460647	CTTNCCNA
Atha_proteasomemutantB_intron_up_Gypsy	NCGTTNCN	50	2.14217	0.0460647	NCGTTNCN	similar to CGCGCGTTCCACGC (cgcGCGTTCCAcgc (AGRIS)); similar to CGCGCGTTTCACGC (cgcGCGTTTCAcgc (AGRIS)); similar to GACCGTTGCT (gaCCGTTGCT (PLACE)); similar to GCGTTTCACGC (GCGTTTCAcgc (AGRIS)); similar to TATTCGTTGCGTTG (tatTCGTTGCGttg (PLACE)); similar to GCGTTCCACGC (GCGTTCCAcgc (AGRIS)); similar to CGCGCGTTACACGC (cgcGCGTTACAcgc (AGRIS)); similar to GCGTTACACGC (GCGTTACAcgc (AGRIS)); similar t…
Atha_proteasomemutantB_intron_up_Gypsy	AGNNGTNC	50	2.13702	0.0460647	AGNNGTNC
Atha_proteasomemutantB_intron_up_Gypsy	ATCTNTNC	50	2.13702	0.0460647	ATCTNTNC	similar to GCATCTTTACTTT (gcATCTTTACttt (PLACE)); similar to ATTATCTATTCTAT (attATCTATTCtat (PLACE));
Atha_proteasomemutantB_intron_up_Gypsy	GNAATGNA	50	2.13702	0.0460647	GNAATGNA
Atha_proteasomemutantB_intron_up_Gypsy	AAAGGNGN	40	2.44399	0.0462325	AAAGGNGN
Atha_proteasomemutantB_intron_up_Gypsy	GTGGNANA	40	2.44399	0.0462325	GTGGNANA
Atha_proteasomemutantB_intron_up_Gypsy	AGGNGGNA	30	2.89891	0.0462566	AGGNGGNA	similar to TCAAGGGGGCATGT (tcaAGGGGGCAtgt (AGRIS));
Atha_proteasomemutantB_intron_up_Gypsy	NCTACNGA	30	2.89891	0.0462566	NCTACNGA
Atha_proteasomemutantB_intron_up_Gypsy	wkgcyGsc	20	3.66598	0.0466007		RAP2.2 [Arabidopsis thaliana
Atha_proteasomemutantB_intron_up_Gypsy	CACCAACC	10	5.22941	0.0466993	CACCAACC	MYB binding site promoter
Atha_proteasomemutantB_intron_up_Gypsy	GGTTGGTG	10	5.22941	0.0466993		AtMYB93 [Arabidopsis thaliana
Atha_proteasomemutantB_intron_up_Gypsy	msTGACrkCw	10	5.22941	0.0466993		GRMZM2G087741 [Zea mays
Atha_proteasomemutantB_intron_up_Gypsy	NGCTGTNA	30	2.88324	0.0466993	NGCTGTNA	similar to TCACGCTGTCACT (tcaCGCTGTCAct (PLACE));
Atha_proteasomemutantB_intron_up_Gypsy	mtgycarr	40	2.4273	0.0466993		LOC_Os03g03164 [Oryza sativa
Atha_proteasomemutantB_intron_up_Gypsy	GACNNTNC	50	2.12172	0.0466993	GACNNTNC
Atha_proteasomemutantB_intron_up_Gypsy	ACCNCNTA	30	2.86774	0.0469187	ACCNCNTA
Atha_proteasomemutantB_intron_up_Gypsy	ANGGTGNG	30	2.86774	0.0469187	ANGGTGNG
Atha_proteasomemutantB_intron_up_Gypsy	GAANACCN	40	2.41905	0.0469187	GAANACCN
Atha_proteasomemutantB_intron_up_Gypsy	CCGTCC	20	3.59192	0.0479936	PALBOXAPC	Box A; Consensus; One of three putative cis-acting elements (boxes P, A, and L) of phenylalanine ammonia-lyase (PAL; EC 4.3.1.5) genes in parsley (P.c.); None of these elements (boxes P, A, and L) alone, or the promoter region containing all of them together, conferred elicitor or light responsiveness. These elements appear to be necessary but not sufficient for elicitor- or light-mediated PAL ge…
Atha_proteasomemutantB_intron_up_Gypsy	ACGTGTC	10	5.08	0.0483398	GADOWNAT	Sequence present in 24 genes in the GA-down regulated d1 cluster (106 genes) found in Arabidopsis seed germination; This motif is similar to ABRE (Busk and Pages 1998)
Atha_proteasomemutantB_intron_up_Gypsy	GTACGTG	10	5.08	0.0483398	ACGTOSGLUB1	ACGT motif found in GluB-1 gene in rice (O.s.); Required for endosperm-specific expression; Conserved in the 5'-flanking region of glutelin genes; See S000276, S000277; See S000019;Combination of GCN4, AACA and ACGT motifs was found sufficient to confer a detectable level of endosperm expression; See S000353, S000354
Atha_proteasomemutantB_intron_up_Gypsy	tyaGATCtrh	10	5.08	0.0483398		GATA12 [Arabidopsis thaliana
Atha_proteasomemutantB_intron_up_Gypsy	KTCCAG	40	2.39461	0.0483398	KTCCAG	WRKY6 (ARE - arsenate repression element)
Atha_proteasomemutantB_intron_up_Gypsy	TCTCTCTCT	20	3.556	0.0484417	CTRMCAMV35S	CT-rich motif (inverted GAGA) found in a 60-nucleotide region (S1) downstream of the transcription start site of the CaMV 35S RNA; Can enhance gene expression; Inverted GAGA; See also S000405, S000427 (GAGA); (TC)4T
Atha_proteasomemutantB_intron_up_Gypsy	ANCAGAGA	30	2.82222	0.0484417	ANCAGAGA
Atha_proteasomemutantB_intron_up_Gypsy	CTNNCCTC	30	2.82222	0.0484417	CTNNCCTC
Atha_proteasomemutantB_intron_up_Gypsy	GTANCNAC	30	2.82222	0.0484417	GTANCNAC
Atha_proteasomemutantB_intron_up_Gypsy	CNNACCAC	30	2.80737	0.0492263	CNNACCAC	similar to CTAACCACTAC (CTAACCACtac (AGRIS)); similar to GCGTACCACGC (gCGTACCACgc (AGRIS)); similar to TAACCTACCACACT (taaCCTACCACact (AGRIS));
Atha_proteasomemutantB_intron_up_Gypsy	CNCCNNTA	50	2.08197	0.0492847	CNCCNNTA	similar to GACCTCCTCTACAC (gacCTCCTCTAcac (AGRIS));
Atha_proteasomemutantB_intron_up_Gypsy	CCCNNANG	40	2.37067	0.0494719	CCCNNANG	similar to CATCCCTTACGTCA (catCCCTTACGtca (PLACE)); similar to CGTCCCTTAAGCAT (cgtCCCTTAAGcat (AGRIS)); similar to AAGCCCAAAGGCCA (aagCCCAAAGGcca (PLACE)); similar to TTACCCCTAGGGTT (ttaCCCCTAGGgtt (AGRIS));
Atha_proteasomemutantB_intron_up_Gypsy	gkckwwycAT	10	4.93889	0.0499737		GATA1 [Arabidopsis thaliana
Atha_proteasomemutantB_intron_up_Gypsy	CANNCGNA	50	2.07226	0.0499737	CANNCGNA	similar to TCACGCGGATC (tCACGCGGAtc (PLACE));
Atha_proteasomemutantB_intron_up_Gypsy	GNNAGNAC	50	2.07226	0.0499737	GNNAGNAC

[truncated: 1 more sheets: TableS5]
