# Supplementary material for: Nearby transposable elements impact plant stress gene regulatory networks: a meta-analysis in A. thaliana and S. lycopersicum
Source: BMC Genomics. 2022 Jan 4;23:18. doi: 10.1186/s12864-021-08215-8 (PMC8725346; doi:10.1186/s12864-021-08215-8)
Supplement: Supplementary file 5 — Additional file 5. [file 12864_2021_8215_MOESM5_ESM.xlsx]

## Sheet: Slyc_hormoneB_Copia
sample	motif	perc	enrich	p.adj	motifname	desc

## Sheet: Slyc_infnecroA_Retro
sample	motif	perc	enrich	p.adj	motifname	desc
Slyc_infectionnecrotrophicA_downstream_up_Retrotransposon	CCAATAAAGG	12.5	69.6875	0.0342508	CCAATAAAGG	CArG promoter motif
Slyc_infectionnecrotrophicA_downstream_up_Retrotransposon	CCTTTATTGG	12.5	69.6875	0.0342508	CCTTTATTGG	CArG promoter motif

## Sheet: Slyc_infnecroC_hAT
sample	motif	perc	enrich	p.adj	motifname	desc
Slyc_infectionnecrotrophicC_intron_down_hAT	TTATTT	100	2.12698	0	TATABOX5	TATA box; TATA box found in the 5'upstream region of pea (Pisum sativum) glutamine synthetase gene; a functional TATA element by in vivo analysis
Slyc_infectionnecrotrophicC_intron_down_hAT	wAAwwwwTTw	94.4444	3.88349	1.03219e-09		AHL12_ARATH [Arabidopsis thaliana
Slyc_infectionnecrotrophicC_intron_down_hAT	dTTTraawtw	77.7778	4.31929	3.34176e-07		fgeneshCV_pg.C_scaffold_18000164 [Chlorella vulgaris
Slyc_infectionnecrotrophicC_intron_down_hAT	AAAWTAAT	77.7778	4.04411	7.83071e-07		Medtr8g106590.1 [Medicago truncatula
Slyc_infectionnecrotrophicC_intron_down_hAT	rTTTAAAh	72.2222	3.64067	1.60108e-05		AT2G20110/TCX6 [Arabidopsis thaliana
Slyc_infectionnecrotrophicC_intron_down_hAT	NTAAAATA	77.7778	3.23867	1.60108e-05	NTAAAATA	similar to TATAAAATAAAA (tATAAAATAaaa (PLACE)); similar to AAAATAAAATATTA (aaaATAAAATAtta (PLACE)); similar to ACATAAAATAAAA (acATAAAATAaaa (PLACE));
Slyc_infectionnecrotrophicC_intron_down_hAT	rTTTrAAw	83.3333	2.74242	2.97883e-05		SOL1 [Arabidopsis thaliana
Slyc_infectionnecrotrophicC_intron_down_hAT	AATAAA	94.4444	2.13455	2.97883e-05	POLASIG1	PolyA signal; poly A signal found in legA gene of pea, rice alpha-amylase; -10 to -30 in the case of animal genes. Near upstream elements (NUE) in Arabidopsis (Loke et al. 2005)
Slyc_infectionnecrotrophicC_intron_down_hAT	dAwTTAAwTw	55.5556	4.96613	3.37734e-05		AGF1 [Arabidopsis thaliana
Slyc_infectionnecrotrophicC_intron_down_hAT	AATTAAA	72.2222	3.26547	5.05868e-05	POLASIG2	PolyA signal; poly A signal found in rice alpha-amylase; -10 to -30 in the case of animal genes. AATAAA; AATAAT; AATTAAA; AATAAG
Slyc_infectionnecrotrophicC_intron_down_hAT	rwWAAmGT	77.7778	2.69469	0.000141867		AT1G29160/COG1 [Arabidopsis thaliana
Slyc_infectionnecrotrophicC_intron_down_hAT	wTwwAAAATTYAAAw	16.6667	26.0138	0.000236806		SOL1_ARATH [Arabidopsis thaliana
Slyc_infectionnecrotrophicC_intron_down_hAT	kTTTTwTT	77.7778	2.5065	0.00033382		ATGRP2B [Arabidopsis thaliana
Slyc_infectionnecrotrophicC_intron_down_hAT	TATTTAA	61.1111	3.26781	0.000481761	TATABOXOSPAL	Binding site for OsTBP2, found in the promoter of rice pal gene encoding phenylalanine ammonia-lyase; OsTFIIB stimulated the DNA binding and bending activities of OsTBP2 and synergistically enhanced OsTBP2-mediated transcription from the pal promoter
Slyc_infectionnecrotrophicC_intron_down_hAT	ATATTTAWW	50	4.02926	0.000592721	SEF1MOTIF	SEF1 (soybean embryo factor 1) binding motif; sequence found in 5'-upstream region (-640; -765) of soybean beta-conglicinin (7S globulin) gene; W=A/T
Slyc_infectionnecrotrophicC_intron_down_hAT	AAATTAAA	50	4.01589	0.000592721	AAATTAAA	Bellringer/replumless/pennywise BS1 IN AG
Slyc_infectionnecrotrophicC_intron_down_hAT	tAATdATT	55.5556	3.5443	0.000592721		ATHB-15 [Arabidopsis thaliana
Slyc_infectionnecrotrophicC_intron_down_hAT	AATAAT	83.3333	2.1281	0.000706094	POLASIG3	Plant polyA signal; Consensus sequence for plant polyadenylation signal
Slyc_infectionnecrotrophicC_intron_down_hAT	TTTTAAAA	44.4444	4.43528	0.000773275	TTTTAAAA
Slyc_infectionnecrotrophicC_intron_down_hAT	ANTAATTA	55.5556	3.40758	0.000784932	ANTAATTA	similar to CATTAATTAG (cATTAATTAg (PLACE)); similar to TAATAATTATAA (tAATAATTAtaa (AGRIS)); similar to TTACTAATTATAG (ttACTAATTAtag (AGRIS));
Slyc_infectionnecrotrophicC_intron_down_hAT	CWWWWWWWWG	72.2222	2.44886	0.00109013	CARGCW8GAT	A variant of CArG motif (see S000404), with a longer A/T-rich core; Binding site for AGL15 (AGAMOUS-like 15); W=A/T
Slyc_infectionnecrotrophicC_intron_down_hAT	TTWTWTTWTT	55.5556	3.25661	0.00112994	MARTBOX	T-Box; Motif found in SAR (scaffold attachment region; or matrix attachment region, MAR)
Slyc_infectionnecrotrophicC_intron_down_hAT	TAAAATAT	44.4444	4.05532	0.00132131	LECPLEACS2	Core element in LeCp (tomato Cys protease) binding cis-element (from -715 to -675) in LeAcs2 gene
Slyc_infectionnecrotrophicC_intron_down_hAT	TATAAAT	61.1111	2.80162	0.00160844	TATABOX2	TATA box; TATA box found in the 5'upstream region of pea legA gene; sporamin A of sweet potato; TATA box found in beta-phaseolin promoter (Grace et al.); sequence and spacing of TATA box elements are critical for accurate initiation (Grace et al.)
Slyc_infectionnecrotrophicC_intron_down_hAT	TANAGNTA	66.6667	2.52657	0.00177001	TANAGNTA	similar to CATTAAAGGTAA (catTAAAGGTAa (AGRIS)); similar to CAATATAGGTAA (caaTATAGGTAa (AGRIS));
Slyc_infectionnecrotrophicC_intron_down_hAT	tywyrwtwam	66.6667	2.50583	0.00188692		INO [Arabidopsis thaliana
Slyc_infectionnecrotrophicC_intron_down_hAT	awAAmGt	72.2222	2.29558	0.00188692		ATDOF2.4 [Arabidopsis thaliana
Slyc_infectionnecrotrophicC_intron_down_hAT	ATATATwA	50	3.32973	0.00201267		PRH [Petroselinum crispum
Slyc_infectionnecrotrophicC_intron_down_hAT	rtwyramyk	77.7778	2.05856	0.00248125		fgenesh1_pg.C_Chr_09.0001000301 [Ostreococcus tauri
Slyc_infectionnecrotrophicC_intron_down_hAT	CACGTGGA	11.1111	19.2991	0.00347904	CACGTGGA	ABRE-like binding site motif
Slyc_infectionnecrotrophicC_intron_down_hAT	TTVCGT	55.5556	2.77942	0.00372452	TT[A,C,G]CGT	ATAF1 binding site
Slyc_infectionnecrotrophicC_intron_down_hAT	TATATTNA	55.5556	2.7546	0.00396582	TATATTNA	similar to TTCTATATTTAGAA (ttcTATATTTAgaa (AGRIS)); similar to GATATATTAATAT (gaTATATTAAtat (PLACE));
Slyc_infectionnecrotrophicC_intron_down_hAT	wTTTrAATwTTtwAW	11.1111	17.1842	0.00448924		At2g20110 [Arabidopsis thaliana
Slyc_infectionnecrotrophicC_intron_down_hAT	ACTTTA	66.6667	2.25125	0.00503906	NTBBF1ARROLB	NtBBF1(Dof protein from tobacco) binding site in Agrobacterium rhizogenes (A.r.) rolB gene; Found in regulatory domain B (-341 to -306); Required for tissue-specific expression and auxin induction
Slyc_infectionnecrotrophicC_intron_down_hAT	TGAATNAA	50	2.9143	0.00532035	TGAATNAA
Slyc_infectionnecrotrophicC_intron_down_hAT	TATNATAA	44.4444	3.01549	0.00831445	TATNATAA	similar to AGATATGATAAAA (agaTATGATAAaa (PLACE));
Slyc_infectionnecrotrophicC_intron_down_hAT	awTTyrAAwt	33.3333	3.8493	0.00882067		AT3G04850 [Arabidopsis thaliana
Slyc_infectionnecrotrophicC_intron_down_hAT	awttyraawt	33.3333	3.8493	0.00882067		gw1.20.00.89.1 [Ostreococcus tauri
Slyc_infectionnecrotrophicC_intron_down_hAT	GTATTNNA	61.1111	2.24518	0.00966052	GTATTNNA	similar to ACGTATTAAAA (acGTATTAAAa (PLACE));
Slyc_infectionnecrotrophicC_intron_down_hAT	twATAATwtwwwt	16.6667	7.48674	0.0101394		ATHB22 [Arabidopsis thaliana
Slyc_infectionnecrotrophicC_intron_down_hAT	tAWWTAWWta	38.8889	3.24345	0.0103484		AT4G17950 [Arabidopsis thaliana
Slyc_infectionnecrotrophicC_intron_down_hAT	GTNTAATA	33.3333	3.67633	0.0107623	GTNTAATA
Slyc_infectionnecrotrophicC_intron_down_hAT	maaAATTTwaawa	11.1111	11.3696	0.0110793		PK22848.1 [Cannabis sativa
Slyc_infectionnecrotrophicC_intron_down_hAT	GTNNTATA	55.5556	2.36986	0.0111759	GTNNTATA	similar to TACGTGTTATAAAA (tacGTGTTATAaaa (PLACE)); similar to CACGTTTTATAACA (cacGTTTTATAaca (PLACE)); similar to GTGGTTATATATGT (gtgGTTATATAtgt (PLACE)); similar to AAAGTTTTATACCA (aaaGTTTTATAcca (AGRIS));
Slyc_infectionnecrotrophicC_intron_down_hAT	TATTAAT	44.4444	2.66525	0.0169576	TATABOX3	TATA box; TATA box found in the 5'upstream region of sweet potato sporamin A gene
Slyc_infectionnecrotrophicC_intron_down_hAT	ysACGTGkmm	11.1111	9.24652	0.0176711		GBF1 [Arabidopsis thaliana
Slyc_infectionnecrotrophicC_intron_down_hAT	vrwAAaGydm	50	2.35864	0.0203273		gw1.385.26.1 [Physcomitrella patens
Slyc_infectionnecrotrophicC_intron_down_hAT	ayrTrATTAry	16.6667	5.61692	0.0227711		At1g75240 [Arabidopsis thaliana
Slyc_infectionnecrotrophicC_intron_down_hAT	CGTAANNN	50	2.29908	0.0239356	CGTAANNN	similar to ACGTAAGCGCTT (aCGTAAGCGctt (PLACE)); similar to GCGTAAGACGC (gCGTAAGACgc (AGRIS)); similar to GCGTAAAACGC (gCGTAAAACgc (AGRIS)); similar to GCGTAACACGC (gCGTAACACgc (AGRIS)); similar to TTACGTAAACCG (ttaCGTAAACCg (PLACE)); similar to TTACGTAATCTCTT (ttaCGTAATCTctt (PLACE)); similar to GCGTAATACGC (gCGTAATACgc (AGRIS)); similar to GAACGTAATTGAGT (gaaCGTAATTGagt (AGRIS)); similar to TGAC…
Slyc_infectionnecrotrophicC_intron_down_hAT	ATATATNC	38.8889	2.66579	0.0286426	ATATATNC	similar to ACAATATATACA (acaATATATACa (PLACE));
Slyc_infectionnecrotrophicC_intron_down_hAT	ATNTTATA	44.4444	2.40123	0.0301303	ATNTTATA	similar to TTTATTTTATAGAT (tttATTTTATAgat (PLACE));
Slyc_infectionnecrotrophicC_intron_down_hAT	wwwCGhATwWT	16.6667	4.99558	0.0313559		At1g14687 [Arabidopsis thaliana
Slyc_infectionnecrotrophicC_intron_down_hAT	sCACGTGk	11.1111	6.99504	0.031834		AT1G01260 [Arabidopsis thaliana
Slyc_infectionnecrotrophicC_intron_down_hAT	tyAATAATTrw	11.1111	6.87995	0.032894		ATHB-13 [Arabidopsis thaliana
Slyc_infectionnecrotrophicC_intron_down_hAT	wATGATwA	38.8889	2.54132	0.0349373		CRC [Arabidopsis thaliana
Slyc_infectionnecrotrophicC_intron_down_hAT	CACGTGG	11.1111	6.44406	0.0368758	IRO2OS	OsIRO2-binding core sequence; G-box plus G; Transcription factor OsIRO2 is induced exclusively by Fe deficiency
Slyc_infectionnecrotrophicC_intron_down_hAT	wAAwTyAATTt	16.6667	4.63465	0.0368758		AT1G20910 [Arabidopsis thaliana
Slyc_infectionnecrotrophicC_intron_down_hAT	GCTANNTA	38.8889	2.50555	0.0368758	GCTANNTA
Slyc_infectionnecrotrophicC_intron_down_hAT	wwaawATCtw	27.7778	3.10301	0.0388868		PK08316.1 [Cannabis sativa
Slyc_infectionnecrotrophicC_intron_down_hAT	ATANNGTA	50	2.08405	0.04059	ATANNGTA	similar to CAAATAAGGTAA (caaATAAGGTAa (AGRIS)); similar to TGTATAATGTATGA (tgtATAATGTAtga (AGRIS)); similar to TAAATATGGTAA (taaATATGGTAa (AGRIS)); similar to CAAATATAGTAA (caaATATAGTAa (AGRIS)); similar to TATATATAGTAA (tatATATAGTAa (AGRIS)); similar to CAAATATGGTAA (caaATATGGTAa (AGRIS)); similar to CATATATAGTAA (catATATAGTAa (AGRIS));
Slyc_infectionnecrotrophicC_intron_down_hAT	CGNNTATA	27.7778	3.02227	0.0431043	CGNNTATA
Slyc_infectionnecrotrophicC_intron_down_hAT	CTNTTTTA	38.8889	2.40227	0.0448528	CTNTTTTA	similar to TTACTTTTTTACTT (ttaCTTTTTTActt (PLACE));
Slyc_infectionnecrotrophicC_intron_down_hAT	AWTTCAAA	38.8889	2.38833	0.0453918	ERELEE4	ERE (ethylene responsive element) of tomato (L.e.) E4 and carnation GST1 genes; GST1 is related to senescence; Found in the 5'-LTR region of TLC1.1 retrotransposon family in Lycopersicon chilense (Tapia et al.); ERE motifs mediate ethylene-induced activation of the U3 promoter region
Slyc_infectionnecrotrophicC_intron_down_hAT	ANTTATAG	33.3333	2.59004	0.0488397	ANTTATAG	similar to GTATTTATAG (gtATTTATAG (PLACE)); similar to TCTAATTATAGAAA (tctAATTATAGaaa (AGRIS)); similar to TCTATTTATAGAAA (tctATTTATAGaaa (AGRIS)); similar to TCTAATTATAGTAA (tctAATTATAGtaa (AGRIS)); similar to ACTAATTATAGAAA (actAATTATAGaaa (AGRIS));
Slyc_infectionnecrotrophicC_intron_down_hAT	TNACTAAA	33.3333	2.57	0.0489455	TNACTAAA	similar to TTACTAAAAAT (TTACTAAAaat (AGRIS)); similar to TGGTTACTAAATAT (tggTTACTAAAtat (PLACE)); similar to AAATTACTAAAAAT (aaaTTACTAAAaat (AGRIS)); similar to TAATTACTAAATTT (taaTTACTAAAttt (AGRIS)); similar to TAATTACTAAAATT (taaTTACTAAAatt (AGRIS)); similar to GTTACTAAAAAT (gTTACTAAAaat (PLACE)); similar to GAGTTACTAAAAAT (gagTTACTAAAaat (AGRIS)); similar to TATTTACTAAAAAA (tatTTACTAAAaaa (PL…
Slyc_infectionnecrotrophicC_intron_down_hAT	kmCAcgtsr	11.1111	5.48591	0.0493473		GBF2 [Arabidopsis thaliana

## Sheet: Slyc_infnecroC_EPRV
sample	motif	perc	enrich	p.adj	motifname	desc
Slyc_infectionnecrotrophicC_upstream_down_EPRV	GATAAGR	71.4286	3.6972	0.0664293	IBOXCORENT	I-box core motif in the CAMs (conserved DNA modular arrays) associated with light-responsive promoter regions; See S000124 (GATAAG), S000199 (GATAA), S000213

## Sheet: Slyc_infviralA_hAT
sample	motif	perc	enrich	p.adj	motifname	desc
Slyc_infectionviralA_intron_up_hAT	dTTTraawtw	77.7778	4.31929	3.78775e-06		fgeneshCV_pg.C_scaffold_18000164 [Chlorella vulgaris
Slyc_infectionviralA_intron_up_hAT	ATATTTAWW	66.6667	5.37235	4.57185e-06	SEF1MOTIF	SEF1 (soybean embryo factor 1) binding motif; sequence found in 5'-upstream region (-640; -765) of soybean beta-conglicinin (7S globulin) gene; W=A/T
Slyc_infectionviralA_intron_up_hAT	wAAwwwwTTw	83.3333	3.42661	5.42162e-06		AHL12_ARATH [Arabidopsis thaliana
Slyc_infectionviralA_intron_up_hAT	AAAWTAAT	72.2222	3.75525	3.92715e-05		Medtr8g106590.1 [Medicago truncatula
Slyc_infectionviralA_intron_up_hAT	ANTAATTA	66.6667	4.0891	5.18534e-05	ANTAATTA	similar to CATTAATTAG (cATTAATTAg (PLACE)); similar to TAATAATTATAA (tAATAATTAtaa (AGRIS)); similar to TTACTAATTATAG (ttACTAATTAtag (AGRIS));
Slyc_infectionviralA_intron_up_hAT	TATATAA	66.6667	3.84406	9.12283e-05	TATABOX4	TATA box; TATA box found in the 5'upstream region of sweet potato sporamin A gene; TATA box found in beta-phaseolin promoter (Grace et al.); sequence and spacing of TATA box elements are critical for accurate initiation (Grace et al.)
Slyc_infectionviralA_intron_up_hAT	TATNATAA	61.1111	4.1463	0.000108305	TATNATAA	similar to AGATATGATAAAA (agaTATGATAAaa (PLACE));
Slyc_infectionviralA_intron_up_hAT	TATAAAT	72.2222	3.311	0.000108305	TATABOX2	TATA box; TATA box found in the 5'upstream region of pea legA gene; sporamin A of sweet potato; TATA box found in beta-phaseolin promoter (Grace et al.); sequence and spacing of TATA box elements are critical for accurate initiation (Grace et al.)
Slyc_infectionviralA_intron_up_hAT	AATTAAA	72.2222	3.26547	0.000108305	POLASIG2	PolyA signal; poly A signal found in rice alpha-amylase; -10 to -30 in the case of animal genes. AATAAA; AATAAT; AATTAAA; AATAAG
Slyc_infectionviralA_intron_up_hAT	tAWWTAWWta	55.5556	4.63351	0.0001231		AT4G17950/AHL13 [Arabidopsis thaliana
Slyc_infectionviralA_intron_up_hAT	TATTTAA	66.6667	3.56489	0.0001231	TATABOXOSPAL	Binding site for OsTBP2, found in the promoter of rice pal gene encoding phenylalanine ammonia-lyase; OsTFIIB stimulated the DNA binding and bending activities of OsTBP2 and synergistically enhanced OsTBP2-mediated transcription from the pal promoter
Slyc_infectionviralA_intron_up_hAT	AATAAT	88.8889	2.26997	0.00012522	POLASIG3	Plant polyA signal; Consensus sequence for plant polyadenylation signal
Slyc_infectionviralA_intron_up_hAT	TTATTT	94.4444	2.00881	0.00012522	TATABOX5	TATA box; TATA box found in the 5'upstream region of pea (Pisum sativum) glutamine synthetase gene; a functional TATA element by in vivo analysis
Slyc_infectionviralA_intron_up_hAT	AAATTAAA	55.5556	4.4621	0.000129903	AAATTAAA	Bellringer/replumless/pennywise BS1 IN AG
Slyc_infectionviralA_intron_up_hAT	ATtwawaATTwAATt	11.1111	78.4028	0.000166144		At1g76110 [Arabidopsis thaliana
Slyc_infectionviralA_intron_up_hAT	hyAATAATTra	27.7778	11.8792	0.000166144		ATHB20 [Arabidopsis thaliana
Slyc_infectionviralA_intron_up_hAT	rTTTAAAh	66.6667	3.36062	0.000166144		AT2G20110 [Arabidopsis thaliana
Slyc_infectionviralA_intron_up_hAT	TAAAATAT	50	4.56223	0.000314692	LECPLEACS2	Core element in LeCp (tomato Cys protease) binding cis-element (from -715 to -675) in LeAcs2 gene
Slyc_infectionviralA_intron_up_hAT	awTTyrAAwt	44.4444	5.1324	0.000384259		AT3G04850 [Arabidopsis thaliana
Slyc_infectionviralA_intron_up_hAT	awttyraawt	44.4444	5.1324	0.000384259		gw1.20.00.89.1 [Ostreococcus tauri
Slyc_infectionviralA_intron_up_hAT	TAATmATT	50	4.35907	0.000408485		ATHB16 [Arabidopsis thaliana
Slyc_infectionviralA_intron_up_hAT	awAAmGt	77.7778	2.47216	0.000457549		ATDOF2.4 [Arabidopsis thaliana
Slyc_infectionviralA_intron_up_hAT	AATAAA	88.8889	2.00899	0.000522042	POLASIG1	PolyA signal; poly A signal found in legA gene of pea, rice alpha-amylase; -10 to -30 in the case of animal genes. Near upstream elements (NUE) in Arabidopsis (Loke et al. 2005)
Slyc_infectionviralA_intron_up_hAT	AWTTCAAA	55.5556	3.41191	0.00105445	ERELEE4	ERE (ethylene responsive element) of tomato (L.e.) E4 and carnation GST1 genes; GST1 is related to senescence; Found in the 5'-LTR region of TLC1.1 retrotransposon family in Lycopersicon chilense (Tapia et al.); ERE motifs mediate ethylene-induced activation of the U3 promoter region
Slyc_infectionviralA_intron_up_hAT	NTAAAATA	66.6667	2.776	0.00105445	NTAAAATA	similar to TATAAAATAAAA (tATAAAATAaaa (PLACE)); similar to AAAATAAAATATTA (aaaATAAAATAtta (PLACE)); similar to ACATAAAATAAAA (acATAAAATAaaa (PLACE));
Slyc_infectionviralA_intron_up_hAT	TATATTNA	61.1111	3.03006	0.00109001	TATATTNA	similar to TTCTATATTTAGAA (ttcTATATTTAgaa (AGRIS)); similar to GATATATTAATAT (gaTATATTAAtat (PLACE));
Slyc_infectionviralA_intron_up_hAT	rwWAAmGT	72.2222	2.50222	0.00109001		AT1G29160 [Arabidopsis thaliana
Slyc_infectionviralA_intron_up_hAT	wwwawthmyTAATyA	16.6667	15.5939	0.00131469		At1g26960 [Arabidopsis thaliana
Slyc_infectionviralA_intron_up_hAT	TTWTWTTWTT	55.5556	3.25661	0.00131469	MARTBOX	T-Box; Motif found in SAR (scaffold attachment region; or matrix attachment region, MAR)
Slyc_infectionviralA_intron_up_hAT	rTTTrAAw	72.2222	2.37677	0.00168482		SOL1 [Arabidopsis thaliana
Slyc_infectionviralA_intron_up_hAT	tAATdATT	50	3.18987	0.00384271		ATHB-15 [Arabidopsis thaliana
Slyc_infectionviralA_intron_up_hAT	yyAATyATTrk	22.2222	7.57972	0.00435588		A9Z1E8_ARATH [Arabidopsis thaliana
Slyc_infectionviralA_intron_up_hAT	TAATAATTA	22.2222	7.51164	0.00442441	TAATAATTA	ATHB2 binding site motif
Slyc_infectionviralA_intron_up_hAT	ATANNGTA	61.1111	2.54717	0.00466384	ATANNGTA	similar to CAAATAAGGTAA (caaATAAGGTAa (AGRIS)); similar to TGTATAATGTATGA (tgtATAATGTAtga (AGRIS)); similar to TAAATATGGTAA (taaATATGGTAa (AGRIS)); similar to CAAATATAGTAA (caaATATAGTAa (AGRIS)); similar to TATATATAGTAA (tatATATAGTAa (AGRIS)); similar to CAAATATGGTAA (caaATATGGTAa (AGRIS)); similar to CATATATAGTAA (catATATAGTAa (AGRIS));
Slyc_infectionviralA_intron_up_hAT	tyAATAATTrw	16.6667	10.3199	0.00505884		ATHB-13 [Arabidopsis thaliana
Slyc_infectionviralA_intron_up_hAT	TATTAAT	50	2.99841	0.00562511	TATABOX3	TATA box; TATA box found in the 5'upstream region of sweet potato sporamin A gene
Slyc_infectionviralA_intron_up_hAT	ANTAATAT	55.5556	2.65547	0.00648598	ANTAATAT	similar to TATATTAATATTTT (tatATTAATATttt (PLACE)); similar to AATATTAATATATC (aatATTAATATatc (PLACE)); similar to TTACTAATATTGG (ttACTAATATtgg (AGRIS));
Slyc_infectionviralA_intron_up_hAT	ATACNANA	66.6667	2.23123	0.00671954	ATACNANA	similar to TGGATACAAGAG (tggATACAAGAg (AGRIS)); similar to TTTATACCAAAAAT (tttATACCAAAaat (AGRIS));
Slyc_infectionviralA_intron_up_hAT	ATAATTGN	44.4444	3.16114	0.00792821	ATAATTGN	similar to CCATAATTGG (ccATAATTGG (AGRIS)); similar to CCATAATTGGCCA (ccATAATTGGcca (AGRIS));
Slyc_infectionviralA_intron_up_hAT	wAAwTyAATTt	22.2222	6.17953	0.00837976		AT1G20910 [Arabidopsis thaliana
Slyc_infectionviralA_intron_up_hAT	CGTAANNN	55.5556	2.55453	0.00837976	CGTAANNN	similar to ACGTAAGCGCTT (aCGTAAGCGctt (PLACE)); similar to GCGTAAGACGC (gCGTAAGACgc (AGRIS)); similar to GCGTAAAACGC (gCGTAAAACgc (AGRIS)); similar to GCGTAACACGC (gCGTAACACgc (AGRIS)); similar to TTACGTAAACCG (ttaCGTAAACCg (PLACE)); similar to TTACGTAATCTCTT (ttaCGTAATCTctt (PLACE)); similar to GCGTAATACGC (gCGTAATACgc (AGRIS)); similar to GAACGTAATTGAGT (gaaCGTAATTGagt (AGRIS)); similar to TGAC…
Slyc_infectionviralA_intron_up_hAT	dAwTTAAwTw	38.8889	3.47629	0.0087057		AGF1 [Arabidopsis thaliana
Slyc_infectionviralA_intron_up_hAT	vawAAmGt	61.1111	2.32539	0.0087057		DOF5.6 [Arabidopsis thaliana
Slyc_infectionviralA_intron_up_hAT	tywyrwtwam	61.1111	2.29701	0.00967255		INO [Arabidopsis thaliana
Slyc_infectionviralA_intron_up_hAT	ATAAANTC	44.4444	3.0167	0.00973688	ATAAANTC
Slyc_infectionviralA_intron_up_hAT	ATATATwA	44.4444	2.95976	0.0110612		PRH [Petroselinum crispum
Slyc_infectionviralA_intron_up_hAT	twATAATwtwwwt	16.6667	7.48674	0.0120234		ATHB22 [Arabidopsis thaliana
Slyc_infectionviralA_intron_up_hAT	TAATMATTA	22.2222	5.49793	0.0120234	HDZIP2ATATHB2	Binding site of the Arabidopsis (A.T.) homeobox gene (ATHB-2) found in its own promoter; Located between -72 and -80; Similar to the HD-ZIP-2 binding consensus sequence; ATHB-2 is regulated by light signals which function as a negative autoregulator of its own gene; M=C/A
Slyc_infectionviralA_intron_up_hAT	ACGTNNAT	38.8889	3.24345	0.0120234	ACGTNNAT	similar to ATTACGTTCATACA (attACGTTCATaca (AGRIS));
Slyc_infectionviralA_intron_up_hAT	rwmAGTTA	50	2.62477	0.0120234		AtMYB58 [Arabidopsis thaliana
Slyc_infectionviralA_intron_up_hAT	TACTATT	38.8889	3.03985	0.0183714	SP8BFIBSP8BIB	One of SPBF binding site (SP8b); Found at -330, -220, and -200 of gSPO-B1 (sporamin) gene, and also at -80 of gB-Amy (beta-amylase) gene; SP8BF recognizes both SP8a and SP8b sequences; See also SP8BFIBSP8AIB (S000183); SP8BF activity is also found in tobacco; SP8b found in the 5' upstream region of three differnt genes coding for sporamin and beta-amylase; Binding site of SPF1; SPF1 also binds to…
Slyc_infectionviralA_intron_up_hAT	AATAAAYAAA	22.2222	4.91618	0.0187658	MARABOX1	A-box found in SAR(scaffold attachment region; or matrix attachment region, MAR)
Slyc_infectionviralA_intron_up_hAT	TNACTAAA	38.8889	2.99833	0.0195247	TNACTAAA	similar to TTACTAAAAAT (TTACTAAAaat (AGRIS)); similar to TGGTTACTAAATAT (tggTTACTAAAtat (PLACE)); similar to AAATTACTAAAAAT (aaaTTACTAAAaat (AGRIS)); similar to TAATTACTAAATTT (taaTTACTAAAttt (AGRIS)); similar to TAATTACTAAAATT (taaTTACTAAAatt (AGRIS)); similar to GTTACTAAAAAT (gTTACTAAAaat (PLACE)); similar to GAGTTACTAAAAAT (gagTTACTAAAaat (AGRIS)); similar to TATTTACTAAAAAA (tatTTACTAAAaaa (PL…
Slyc_infectionviralA_intron_up_hAT	TTTATATA	33.3333	3.37216	0.0202164	TATAPVTRNALEU	TATA-like motif; A TATA-like sequence found in Phaseolus vulgaris tRNALeu gene promoter; Frequently observed upstream of plant tRNA genes; Found in maize glycolytic glyceraldehyde-3-phospate dehydrogenase 4 (GapC4) gene promoter; Binding site of TATA binding protein (TBP)
Slyc_infectionviralA_intron_up_hAT	TTTTAAAA	33.3333	3.32646	0.0212791	TTTTAAAA
Slyc_infectionviralA_intron_up_hAT	ACTTTA	61.1111	2.06364	0.0222757	NTBBF1ARROLB	NtBBF1(Dof protein from tobacco) binding site in Agrobacterium rhizogenes (A.r.) rolB gene; Found in regulatory domain B (-341 to -306); Required for tissue-specific expression and auxin induction
Slyc_infectionviralA_intron_up_hAT	yyyyACCwAMCwy	11.1111	8.91785	0.0234913		MYB61 [Arabidopsis thaliana
Slyc_infectionviralA_intron_up_hAT	ywATmATAAt	22.2222	4.46157	0.0250798		AFO [Arabidopsis thaliana
Slyc_infectionviralA_intron_up_hAT	wAkTymGTTAt	11.1111	8.00709	0.0294398		At1g66370 [Arabidopsis thaliana
Slyc_infectionviralA_intron_up_hAT	mrTtyraAyk	27.7778	3.36252	0.0370332		BRADI1G55710 [Brachypodium distachyon
Slyc_infectionviralA_intron_up_hAT	ATNTTATA	44.4444	2.40123	0.0370332	ATNTTATA	similar to TTTATTTTATAGAT (tttATTTTATAgat (PLACE));
Slyc_infectionviralA_intron_up_hAT	CAATTATTA	11.1111	7.12753	0.0379732	ATHB6COREAT;CAATTATTA	Consensus binding sequence for Arabidopsis (A.T.) homeodomain-leucine zipper protein, ATHB6; ATHB6 is a target of the protein phosphatase ABI1 and regulates hormone responses; See S000371;ATHB6 binding site motif
Slyc_infectionviralA_intron_up_hAT	dACCGGTw	11.1111	7.04744	0.0386686		MYB94 [Arabidopsis thaliana
Slyc_infectionviralA_intron_up_hAT	wATGATwA	38.8889	2.54132	0.0427861		CRC [Arabidopsis thaliana
Slyc_infectionviralA_intron_up_hAT	rwyyAATCAw	27.7778	3.15081	0.0452941		LOC_Os09g35910 [Oryza sativa
Slyc_infectionviralA_intron_up_hAT	wwaawATCtw	27.7778	3.10301	0.0473588		PK08316.1 [Cannabis sativa
Slyc_infectionviralA_intron_up_hAT	TTGAAAA	50	2.08945	0.0483718		AT2G41835 [Arabidopsis thaliana
Slyc_infectionviralA_intron_up_hAT	CGTNANTA	27.7778	3.06261	0.049017	CGTNANTA

## Sheet: Slyc_infviralA_EPRV
sample	motif	perc	enrich	p.adj	motifname	desc
Slyc_infectionviralA_intron_up_EPRV	wwkamAAAAAAAAAAAAAawa	10	423.375	0.000733025		RTV1 [Arabidopsis thaliana
Slyc_infectionviralA_intron_up_EPRV	yaahawhwwCAmCAACawyahh	10	135.48	0.00366462		At1g18960 [Arabidopsis thaliana
Slyc_infectionviralA_intron_up_EPRV	wwwwwTdACCGTTrr	10	125.444	0.00366462		Myb3R-1 [Arabidopsis thaliana
Slyc_infectionviralA_intron_up_EPRV	wthwwwACCGTTA	10	80.6429	0.00679753		At1g69560/LOF2 [Arabidopsis thaliana
Slyc_infectionviralA_intron_up_EPRV	GGCCGACAA	10	69.1224	0.00679753	GGCCGACAA	DRE-like promoter motif
Slyc_infectionviralA_intron_up_EPRV	tmayTAATyAhgwww	10	51.3182	0.0101172		ZFHD2 [Arabidopsis thaliana
Slyc_infectionviralA_intron_up_EPRV	TGGCCGAC	10	27.3145	0.0280043	TGGCCGAC	CBF1 BS in cor15a
Slyc_infectionviralA_intron_up_EPRV	wyTGTCGgc	10	23.0408	0.0366464		ARF8 [Arabidopsis thaliana
Slyc_infectionviralA_intron_up_EPRV	gtAATdATTa	20	22.2829	0.00679753		ATHB-15 [Arabidopsis thaliana
Slyc_infectionviralA_intron_up_EPRV	TAATAATTA	30	10.1407	0.0092612	TAATAATTA	ATHB2 binding site motif
Slyc_infectionviralA_intron_up_EPRV	TAATMATTA	30	7.42221	0.023576	HDZIP2ATATHB2	Binding site of the Arabidopsis (A.T.) homeobox gene (ATHB-2) found in its own promoter; Located between -72 and -80; Similar to the HD-ZIP-2 binding consensus sequence; ATHB-2 is regulated by light signals which function as a negative autoregulator of its own gene; M=C/A
Slyc_infectionviralA_intron_up_EPRV	ywATmATAAt	30	6.02312	0.0422045		AFO [Arabidopsis thaliana
Slyc_infectionviralA_intron_up_EPRV	TTWTWTTWTT	70	4.10332	0.00366462	MARTBOX	T-Box; Motif found in SAR (scaffold attachment region; or matrix attachment region, MAR)
Slyc_infectionviralA_intron_up_EPRV	ANTAATTA	60	3.68019	0.0128715	ANTAATTA	similar to CATTAATTAG (cATTAATTAg (PLACE)); similar to TAATAATTATAA (tAATAATTAtaa (AGRIS)); similar to TTACTAATTATAG (ttACTAATTAtag (AGRIS));
Slyc_infectionviralA_intron_up_EPRV	AATAAT	90	2.29835	0.00679753	POLASIG3	Plant polyA signal; Consensus sequence for plant polyadenylation signal

## Sheet: Slyc_lightA_Retro_down
sample	motif	perc	enrich	p.adj	motifname	desc
Slyc_lightA_downstream_up_Retro	CATTAATTAG	18.1818	56.0735	8.62203e-06	GMHDLGMVSPB	Binding site of the soybean homeodomein leucine zipper proteins (GmHdl56, GmHdl57); Found in the phosphate response domain of the soybean VspB promoter; Located between -536 and -527; VspB encodes vacuolar glycoprotein acid phosphatase that serve as vegetative storage protein
Slyc_lightA_downstream_up_Retro	TTTTACTAGT	13.6364	29.9483	0.000766735	TTTTACTAGT	SORLREP1
Slyc_lightA_downstream_up_Retro	yGCCGCC	22.7273	8.66926	0.0033133		ERF2 [Nicotiana tabacum
Slyc_lightA_downstream_up_Retro	TATTAAT	68.1818	2.41106	0.00343614	TATABOX3	TATA box; TATA box found in the 5'upstream region of sweet potato sporamin A gene
Slyc_lightA_downstream_up_Retro	rCACGTGy	18.1818	10.757	0.00392005		At4g16430/BHLH3 [Arabidopsis thaliana
Slyc_lightA_downstream_up_Retro	ANGGGNAT	59.0909	2.64931	0.0047875	ANGGGNAT	similar to ACAGGGGCATAAT (acAGGGGCATaat (PLACE)); similar to AGGGGCATAAT (AGGGGCATaat (PLACE)); similar to TCAAGGGGCATGTA (tcaAGGGGCATgta (PLACE));
Slyc_lightA_downstream_up_Retro	ANAGNGAC	54.5455	2.7635	0.00654192	ANAGNGAC
Slyc_lightA_downstream_up_Retro	ywTTTACyGc	13.6364	13.2657	0.00663837		Bradi1g77610 [Brachypodium distachyon
Slyc_lightA_downstream_up_Retro	dwwGAAATGAwr	27.2727	5.4602	0.00663837		AT2G31460 [Arabidopsis thaliana
Slyc_lightA_downstream_up_Retro	yACGyAAy	31.8182	4.4219	0.00663837		anac025 [Arabidopsis thaliana
Slyc_lightA_downstream_up_Retro	AGNCANTC	54.5455	2.63545	0.00663837	AGNCANTC
Slyc_lightA_downstream_up_Retro	TAACAAA	63.6364	2.32755	0.00663837	MYBGAHV	Central element of gibberellin (GA) response complex (GARC) in high-pI alpha-amylase gene in barley (H.v.); Similar to c-myb and v-myb consensus binding site; GAmyb binds specifically to the TAACAAA box in vitro; GAmyb is the sole GA-regulated transcriptional factor required for transcriptional activation of the high-pI alpha-amylase; GARC consist of the pyrimidine, TAACAAA and TATCCAC boxes; GAR…
Slyc_lightA_downstream_up_Retro	waGATtCysy	18.1818	7.7972	0.00718234		AT1G25550 [Arabidopsis thaliana
Slyc_lightA_downstream_up_Retro	wagATtCysy	18.1818	7.7972	0.00718234		LOC_Os02g22020 [Oryza sativa
Slyc_lightA_downstream_up_Retro	mgGAwwTCcw	18.1818	7.72861	0.00718234		GPRI1 [Arabidopsis thaliana
Slyc_lightA_downstream_up_Retro	ACACGTG	22.7273	6.00058	0.00718234	ACACGTG	DPBF1&2 binding site motif
Slyc_lightA_downstream_up_Retro	CaCGtGt	22.7273	6.00058	0.00718234		MYC2_ARATH [Arabidopsis thaliana
Slyc_lightA_downstream_up_Retro	GCCGCC	22.7273	5.85136	0.00718234	GCCCORE;GCCGCC	Core of GCC-box found in many pathogen-responsive genes such as PDF1.2, Thi2.1, and PR4; Has been shown to function as ethylene-responsive element; See S000036, S000232, S000332; Appears to play important roles in regulating jasmonate-responsive gene expression; Tomato Pti4 (ERF) regulates defence-related gene expression via GCC box and non-GCC box cis elements (Myb1 (GTTAGTT) and G-box(CACGTG));…
Slyc_lightA_downstream_up_Retro	TAACAAR	68.1818	2.0654	0.00754492	GAREAT	GARE (GA-responsive element); Occurrence of GARE in GA-inducible, GA-responsible, and GA-nonresponsive genes found in Arabidopsis seed germination was 20, 18, and 12%, respectively; see S000181
Slyc_lightA_downstream_up_Retro	AANAAGAG	54.5455	2.42601	0.00939106	AANAAGAG
Slyc_lightA_downstream_up_Retro	sCACGTGk	18.1818	6.7231	0.0100293		AT1G01260 [Arabidopsis thaliana
Slyc_lightA_downstream_up_Retro	gCACGTGk	13.6364	9.02553	0.0103865		bHLH34 [Arabidopsis thaliana
Slyc_lightA_downstream_up_Retro	GAGTGGNN	45.4545	2.76253	0.0103865	GAGTGGNN
Slyc_lightA_downstream_up_Retro	ACACACG	22.7273	4.96881	0.0120527	ACACACG	DPBF1&2 binding site motif
Slyc_lightA_downstream_up_Retro	yrGAATCT	36.3636	3.17143	0.0133435		HRS1 [Arabidopsis thaliana
Slyc_lightA_downstream_up_Retro	TAACARA	63.6364	2.02683	0.0134081	AMYBOX1	amylase box; Conserved sequence found in 5'-upstream region of alpha-amylase gene of rice, wheat, barley
Slyc_lightA_downstream_up_Retro	ANCAGAGA	31.8182	3.47293	0.0148868	ANCAGAGA
Slyc_lightA_downstream_up_Retro	AANNTACC	59.0909	2.05648	0.019741	AANNTACC	similar to AACCTACCAAC (AACCTACCaac (AGRIS)); similar to TCTAACCTACCACA (tctAACCTACCaca (AGRIS)); similar to TCTAACCTACCA (tctAACCTACCa (PLACE)); similar to TTTAAATTACCATT (tttAAATTACCatt (PLACE));
Slyc_lightA_downstream_up_Retro	GATNCNGA	45.4545	2.4557	0.0223941	GATNCNGA
Slyc_lightA_downstream_up_Retro	mYAwAwAWrGwAAk	13.6364	6.545	0.0246731		SQUA [Antirrhinum majus
Slyc_lightA_downstream_up_Retro	GNGNGGAA	45.4545	2.40111	0.0246731	GNGNGGAA	similar to CGCGCGTGGAACGC (cgcGCGTGGAAcgc (AGRIS)); similar to GCGTGGAACGC (GCGTGGAAcgc (AGRIS));
Slyc_lightA_downstream_up_Retro	GGAANNGA	54.5455	2.09885	0.02491	GGAANNGA
Slyc_lightA_downstream_up_Retro	wAAwTyAATTt	27.2727	3.46466	0.0250726		AT1G20910 [Arabidopsis thaliana
Slyc_lightA_downstream_up_Retro	NTAAGCAN	54.5455	2.06217	0.0274783	NTAAGCAN	similar to GAGCTAAGCACATA (gagCTAAGCACata (PLACE)); similar to TCTAAGCAAAG (tCTAAGCAAag (PLACE)); similar to ATATTAAGCAAATA (ataTTAAGCAAata (PLACE));
Slyc_lightA_downstream_up_Retro	TATNAAGA	50	2.15699	0.0305876	TATNAAGA
Slyc_lightA_downstream_up_Retro	tAWWTAWWta	50	2.12039	0.03383		AT4G17950 [Arabidopsis thaliana
Slyc_lightA_downstream_up_Retro	TAATCATTA	13.6364	5.59941	0.0356691	TAATCATTA	ATHB2 binding site motif
Slyc_lightA_downstream_up_Retro	AAANGGAA	50	2.10194	0.0356691	AAANGGAA	similar to CAAAAAAGGAAA (caaAAAAGGAAa (AGRIS)); similar to CATAAAAGGAAA (catAAAAGGAAa (AGRIS)); similar to TAAAAATGGAAAG (taaAAATGGAAag (PLACE)); similar to TAAAAATGGAAA (taaAAATGGAAa (AGRIS)); similar to TAAAAATGGAAAGT (taaAAATGGAAagt (AGRIS)); similar to CTAAAAAGGAAA (ctaAAAAGGAAa (AGRIS)); similar to CTTAAAAGGAAA (cttAAAAGGAAa (AGRIS)); similar to CTAAAATGGAAA (ctaAAATGGAAa (AGRIS)); similar t…
Slyc_lightA_downstream_up_Retro	TGTAAAG	36.3636	2.57118	0.0372054	-300CORE	TGTAAAG core motif in -300 elements of alpha-zein genes of maize; -300 element core; prolamin box by Vicente-Carbajosa et al. (Proc Natl Acad Sci USA 94:7685 (1997)); P-box; Binds with P-box binding factor (PBF); Binds with BPBF (Barley PBF); PBF is a DNA-binding protein of the DOF class of transcription factors
Slyc_lightA_downstream_up_Retro	CAANAAAG	45.4545	2.19402	0.0393556	CAANAAAG	similar to TTCCAAAAAAGGAA (ttcCAAAAAAGgaa (AGRIS)); similar to TACCAAAAAAGGAA (tacCAAAAAAGgaa (AGRIS)); similar to TGCCAAAAAAGGAA (tgcCAAAAAAGgaa (AGRIS)); similar to CCAAAAAAGG (cCAAAAAAGg (AGRIS)); similar to CCAATAAAGG (cCAATAAAGg (AGRIS));
Slyc_lightA_downstream_up_Retro	TAAATGCA	22.7273	3.51207	0.0400535	TAAATGCA	L1-box promoter motif
Slyc_lightA_downstream_up_Retro	AATAAAYAAA	27.2727	3.04559	0.0413135	MARABOX1	A-box found in SAR(scaffold attachment region; or matrix attachment region, MAR)
Slyc_lightA_downstream_up_Retro	rarKTaGGy	31.8182	2.742	0.0413135		MYB24 [Arabidopsis thaliana
Slyc_lightA_downstream_up_Retro	CCNNNNNNNNNNNNCCACG	13.6364	5.17432	0.0413398	UPRMOTIFIIAT	Motif II in the conserved UPR (unfolded protein response) cis-acting element in Arabidopsis genes coding for SAR1B, HSP-90, SBR-like, Ca-ATPase 4, CNX1, PDI, etc.; See S000425, S000428, S000429
Slyc_lightA_downstream_up_Retro	AAGNGTNG	50	2.00429	0.0473223	AAGNGTNG	similar to CAAAAGTGTAGAGG (caaAAGTGTAGagg (AGRIS));
Slyc_lightA_downstream_up_Retro	KWGTGRWAAWRW	22.7273	3.32424	0.0485628	GT1MOTIFPSRBCS	GT-1 motif; Consensus sequence of rbcS BOX II, III, II', III'; GT-1 box; 5' upstream region (-151) of pea (P.s.) rbcS gene; binding with trans factor GT-1; See S000125 GT1CORE; K=G/T; W=A/T; R=A/G; For a compilation of related GT elements and factors, see Villain et al. (1996)
Slyc_lightA_downstream_up_Retro	caCGTGc	13.6364	4.88047	0.048691		PK18474.1 [Cannabis sativa
Slyc_lightA_downstream_up_Retro	NCACGTGN	22.7273	3.30092	0.048691	NCACGTGN	similar to CCACGTGGCCA (CCACGTGGcca (PLACE)); similar to GGACACGTGGC (ggACACGTGGc (PLACE)); similar to CGCCACGTGTCC (cgCCACGTGTcc (PLACE)); similar to GCCACGTGGC (gCCACGTGGc (PLACE)); similar to ACCACGTGGC (aCCACGTGGc (PLACE)); similar to ATCTCACGTGATG (atcTCACGTGAtg (PLACE)); similar to TCCACGTGGT (tCCACGTGGt (PLACE)); similar to GCCACGTGCC (gCCACGTGCc (PLACE)); similar to TGACACGTGGCA (tgACACGT…
Slyc_lightA_downstream_up_Retro	CACGTG	22.7273	3.28774	0.0487212	CACGTGMOTIF;CACGTG	CACGTG motif; G-box; Binding site of Arabidopsis GBF4; C. roseus G-box binding factor 1 (CrGBF1) and 1 (CrGBF2) can act as transcriptional repressors of the Str promoter via direct interaction with the G-box; See S000345; Essential for expression of beta-phaseolin gene during embryogenesis in bean, tobacco, Arabidopsis; Tomato Pti4 (ERF) regulates defense-related gene expression via GCC box and n…
Slyc_lightA_downstream_up_Retro	wkATtCbcy	36.3636	2.39152	0.0499989		AT3G04030 [Arabidopsis thaliana

## Sheet: Slyc_lightA_Retro_intron
sample	motif	perc	enrich	p.adj	motifname	desc
Slyc_lightA_intron_up_Retrotransposon	CATTAATTAG	13.4146	49.929	7.01858e-15	GMHDLGMVSPB	Binding site of the soybean homeodomein leucine zipper proteins (GmHdl56, GmHdl57); Found in the phosphate response domain of the soybean VspB promoter; Located between -536 and -527; VspB encodes vacuolar glycoprotein acid phosphatase that serve as vegetative storage protein
Slyc_lightA_intron_up_Retrotransposon	dwwGAAATGAwr	15.8537	5.6463	1.68479e-05		AT2G31460 [Arabidopsis thaliana
Slyc_lightA_intron_up_Retrotransposon	WTTTATRTTTW	13.4146	2.83617	0.0161205	MARARS	ARS element; Motif found in SAR (MAR)
Slyc_lightA_intron_up_Retrotransposon	KWGTGRWAAWRW	10.9756	2.70753	0.0440309	GT1MOTIFPSRBCS	GT-1 motif; Consensus sequence of rbcS BOX II, III, II', III'; GT-1 box; 5' upstream region (-151) of pea (P.s.) rbcS gene; binding with trans factor GT-1; See S000125 GT1CORE; K=G/T; W=A/T; R=A/G; For a compilation of related GT elements and factors, see Villain et al. (1996)
Slyc_lightA_intron_up_Retrotransposon	CTTNNTGC	52.439	2.53115	1.85871e-08	CTTNNTGC	similar to ATGCTTCTTGCATC (atgCTTCTTGCatc (PLACE));
Slyc_lightA_intron_up_Retrotransposon	GCATNTNC	42.6829	2.34535	1.68479e-05	GCATNTNC	similar to TTTGCATTTTCGTC (tttGCATTTTCgtc (PLACE));
Slyc_lightA_intron_up_Retrotransposon	CTNGATNC	37.8049	2.25313	0.000230682	CTNGATNC
Slyc_lightA_intron_up_Retrotransposon	ATGANGTA	24.3902	2.23209	0.00733752	ATGANGTA	similar to ATGATGACGTATTC (atgATGACGTAttc (AGRIS));
Slyc_lightA_intron_up_Retrotransposon	ANTAATTA	35.3659	2.16922	0.000875687	ANTAATTA	similar to CATTAATTAG (cATTAATTAg (PLACE)); similar to TAATAATTATAA (tAATAATTAtaa (AGRIS)); similar to TTACTAATTATAG (ttACTAATTAtag (AGRIS));
Slyc_lightA_intron_up_Retrotransposon	wgawAAmGt	17.0732	2.10893	0.0491362		DOF4.7 [Arabidopsis thaliana
Slyc_lightA_intron_up_Retrotransposon	wtcaGTTr	20.7317	2.04361	0.0338512		AtMYB87 [Arabidopsis thaliana
Slyc_lightA_intron_up_Retrotransposon	CNNCCGNC	23.1707	2.02684	0.0224697	CNNCCGNC	similar to TCTCCCGCCTCT (tCTCCCGCCtct (AGRIS));

## Sheet: Slyc_lightA_LINE_down
sample	motif	perc	enrich	p.adj	motifname	desc

## Sheet: Slyc_lightA_LINE_intron
sample	motif	perc	enrich	p.adj	motifname	desc

[truncated: 15 more sheets: Slyc_lightB_LINE_down, Slyc_lightB_LINE_intron, Slyc_lightB_Retro_intron, Slyc_lightC_LINE_downstream, Slyc_lightC_Harbinger, Slyc_lightC_LINE_intron, Slyc_lightC_Retro_intron, Slyc_lightD_LINE_downstream, Slyc_lightD_Harbinger, Slyc_lightD_LINE_intron, Slyc_lightD_Retro_intron, Slyc_stresstolA_Helitron, Slyc_stresstolA_MuDR, Slyc_stresstolA_TIR_MITE, TableS6]
